# Supplementary material for: Investigating the running abilities of Tyrannosaurus rex using stress-constrained multibody dynamic analysis
Source: PeerJ. 2017 Jul 18;5:e3420. doi: 10.7717/peerj.3420 (PMC5518979; doi:10.7717/peerj.3420)
Supplement: Supplemental Information 4 [file peerj-05-3420-s004.xml]

<GAITSYMODE>

<STATE SimulationTime="2.11950000000004835e+00" CycleFraction="2.00000000000000000e+00"/>

<IOCONTROL OldStyleInputs="false" SanityCheckAxis="Y" SanityCheckLeft="" SanityCheckRight=""/>

<GLOBAL AllowInternalCollisions="False" BMR="0" CFM="1e-10" ContactMaxCorrectingVel="100" ContactSurfaceLayer="0.001" DistanceTravelledBodyID="Trunk" ERP="0.2" FitnessType="DistanceTravelled" GravityVector="0.0 0.0 -9.81" IntegrationStepSize="1e-4" MechanicalEnergyLimit="0" TimeLimit="1.00000000000000000e+01" MetabolicEnergyLimit="0.00000000000000000e+00"/>

<INTERFACE BodyAxisSize="0.1 0.1 0.1" BodyColour=".275 .725 .451 1.0" DrawingOrder="Environment Joint Muscle Geom Body" EnvironmentAxisSize="1 1 1" EnvironmentColour="0.5 0.5 1.0 1.0" GeomColour="0 0 1 1" JointAxisSize="0.05 0.05 0.05" JointColour="0 1 0 1" StrapColour="1 0 0 1" StrapCylinderColour="0 1 1 1" StrapCylinderLength="0.05" StrapForceColour="1 0 0 0.5" StrapForceRadius="0.01" StrapForceScale="0.000001" StrapRadius="0.005" TrackBodyID="Trunk"/>

<ENVIRONMENT Plane="0 0 1 0"/>

<BODY Clockwise="False" GraphicFile="AxialSkeleton.obj" ID="Trunk" LinearVelocityHighBound="100 100 100" LinearVelocityLowBound="-100 -100 -100" Offset="1.11483998156417130e-01 -6.23685043854355168e-04 -2.85920548625455018e+00" PositionHighBound="1000 20 10" PositionLowBound="-50 -20 -0.5" Scale="1 1 1" Mass="4.85050854491717018e+03" MOI="1.21758181304061145e+03 1.74852026063682279e+04 1.68530344616493821e+04 4.56590499052805470e+01 3.23829298370529102e+02 9.35328623107039192e+00" Density="-1" Position="World 0.00000000000000000e+00 0.00000000000000000e+00 2.60471934860649057e+00" Quaternion="World 9.99361633060424914e-01 -1.07001469250474247e-07 -3.57257101649169351e-02 -4.26586857565605117e-08" LinearVelocity="5.09901302239719900e+00 -3.85543843095688343e-01 6.18383106768671365e-01" AngularVelocity="-7.38191660483830786e-08 1.97723884154590912e-01 1.51228728245144255e-07"/>

<BODY Clockwise="False" GraphicFile="RightThighProx.obj" ID="RightThighProx" LinearVelocityHighBound="100 100 100" LinearVelocityLowBound="-100 -100 -100" Offset="9.07321488735049142e-01 3.92321730387258871e-01 -2.76817662528625918e+00" PositionHighBound="1000 20 10" PositionLowBound="-50 -20 -0.5" Scale="1 1 1" Mass="2.90425571536719474e+02" MOI="1.14782465578643027e+01 1.07471918248224867e+01 4.80241226005901733e+00 8.81239904634603222e-01 1.94631152093317672e+00 -6.39449919424489366e-01" Density="-1" Position="World -8.00231749806217252e-01 -3.93765943117243666e-01 2.45008617683289343e+00" Quaternion="World 9.99983903818496445e-01 -2.04046860130618034e-03 -5.28658407569090709e-03 2.83937700429348259e-04" LinearVelocity="5.80902813322613021e+00 -3.38267002213755053e-01 1.14870475058534960e+00" AngularVelocity="2.31027687498306072e-01 -3.23430169903488096e+00 -2.37632786488858154e-02"/>

<BODY Clockwise="False" GraphicFile="RightThighDist.obj" ID="RightThighDist" LinearVelocityHighBound="100 100 100" LinearVelocityLowBound="-100 -100 -100" Offset="7.59479012562540134e-01 4.59911371796945634e-01 -2.18361198190573358e+00" PositionHighBound="1000 20 10" PositionLowBound="-50 -20 -0.5" Scale="1 1 1" Mass="2.90425593545866832e+02" MOI="1.16331268989896195e+01 1.08306965010202720e+01 4.29716484684902778e+00 5.69440318895659603e-01 1.53384022205299142e+00 -5.82991558918949160e-01" Density="-1" Position="World -6.46173740558296572e-01 -4.63650969754251685e-01 1.86737541313311417e+00" Quaternion="World 9.99983904007669899e-01 -2.04044951813253618e-03 -5.28655571910272449e-03 2.83936563628909319e-04" LinearVelocity="7.69210806015256665e+00 -2.07297762404768493e-01 1.63052165669034044e+00" AngularVelocity="2.31027684553297141e-01 -3.23430170062716238e+00 -2.37632770951038998e-02"/>

<BODY Clockwise="False" GraphicFile="RightShankProx.obj" ID="RightShankProx" LinearVelocityHighBound="100 100 100" LinearVelocityLowBound="-100 -100 -100" Offset="7.85805981837549239e-01 5.04067572640317541e-01 -1.61805991717714148e+00" PositionHighBound="1000 20 10" PositionLowBound="-50 -20 -0.5" Scale="1 1 1" Mass="2.29531242530273772e+02" MOI="5.29277534280978745e+00 6.28184615373726185e+00 4.38297953288041864e+00 -4.29236414213701845e-01 -3.46225668912149565e-01 3.05633849937105462e-01" Density="-1" Position="World -8.41121882624397799e-01 -5.01497303549397810e-01 1.39283986998242604e+00" Quaternion="World 9.55618982045131182e-01 -2.37938174071402123e-03 2.93254913638001047e-01 -2.80758851103151234e-02" LinearVelocity="9.27207495963512685e+00 -9.74634350846000641e-02 9.44860744322428059e-01" AngularVelocity="2.31272768121944805e-01 -3.43227030409887934e+00 -4.53952927271693112e-03"/>

<BODY Clockwise="False" GraphicFile="RightShankDist.obj" ID="RightShankDist" LinearVelocityHighBound="100 100 100" LinearVelocityLowBound="-100 -100 -100" Offset="9.50813219770116014e-01 4.87953960280655241e-01 -1.13449468494037453e+00" PositionHighBound="1000 20 10" PositionLowBound="-50 -20 -0.5" Scale="1 1 1" Mass="2.29531232319045017e+02" MOI="8.32096464688853565e+00 8.68105163712822758e+00 3.87543197261826533e+00 -2.65810672056711939e-01 -1.89313318663230046e+00 2.13385083270171722e-01" Density="-1" Position="World -1.24775486982612982e+00 -4.70562147812815745e-01 1.08456263976412526e+00" Quaternion="World 9.55618977078168896e-01 -2.37938983288900471e-03 2.93254930229382704e-01 -2.80758801866837805e-02" LinearVelocity="1.03300659526915233e+01 -2.43373280601235850e-02 -4.43842965683135138e-01" AngularVelocity="2.31272767063046891e-01 -3.43227030325891480e+00 -4.53952846624917829e-03"/>

<BODY Clockwise="False" GraphicFile="RightTarsusProx.obj" ID="RightTarsusProx" LinearVelocityHighBound="100 100 100" LinearVelocityLowBound="-100 -100 -100" Offset="1.11272309839961148e+00 4.81836002068400826e-01 -6.74177925914641429e-01" PositionHighBound="1000 20 10" PositionLowBound="-50 -20 -0.5" Scale="1 1 1" Mass="4.36676018999613973e+01" MOI="4.20308477083881193e-01 3.01867432899307397e-01 4.90160859005825122e-01 -3.19736703339090766e-02 -1.11133924253244403e-02 3.48502569809230681e-02" Density="-1" Position="World -1.54519334726643898e+00 -4.51905890860307802e-01 7.28110284285041098e-01" Quaternion="World 9.99131819107621610e-01 3.49978088465081102e-03 3.70644329345005824e-02 -1.86972562612279340e-02" LinearVelocity="1.15266550204740827e+01 5.96504621706345356e-02 -1.45084268722269694e+00" AngularVelocity="2.30637213139391811e-01 -3.30446188399804930e+00 -9.03924504875163945e-03"/>

<BODY Clockwise="False" GraphicFile="RightTarsusDist.obj" ID="RightTarsusDist" LinearVelocityHighBound="100 100 100" LinearVelocityLowBound="-100 -100 -100" Offset="1.20950721062596322e+00 4.71725232429975327e-01 -4.16504170237903093e-01" PositionHighBound="1000 20 10" PositionLowBound="-50 -20 -0.5" Scale="1 1 1" Mass="4.36676028518340473e+01" MOI="8.56202516739577146e-01 7.30855688426548356e-01 6.74276824834469157e-01 1.03500712386718541e-01 -8.22504584728531163e-02 1.25141350296750949e-02" Density="-1" Position="World -1.66032010648621586e+00 -4.36052738353109481e-01 4.78375813104018055e-01" Quaternion="World 9.99131819711131852e-01 3.49977670112014460e-03 3.70644168616732494e-02 -1.86972566562212707e-02" LinearVelocity="1.23519760722829943e+01 1.18285352329220841e-01 -1.82775102272550871e+00" AngularVelocity="2.30637212846526246e-01 -3.30446188341784364e+00 -9.03924505692771732e-03"/>

<BODY Clockwise="False" GraphicFile="RightPesDigits.obj" ID="RightPesDigits" LinearVelocityHighBound="100 100 100" LinearVelocityLowBound="-100 -100 -100" Offset="9.72566625879661584e-01 4.51294426547578897e-01 -9.69927860094719763e-02" PositionHighBound="1000 20 10" PositionLowBound="-50 -20 -0.5" Scale="1 1 1" Mass="4.62165933110544387e+01" MOI="8.50864753411801455e-01 1.01643771825427498e+00 1.52324920601673375e+00 1.85026351938702600e-02 2.16230642797132805e-01 4.61886957362135035e-03" Density="-1" Position="World -1.44703917891690281e+00 -4.21749842764571781e-01 1.42267670102161237e-01" Quaternion="World 9.99131819900423435e-01 3.49981512827249970e-03 3.70644151114090936e-02 -1.86972428177204671e-02" LinearVelocity="1.34628751134606208e+01 1.93885151186107274e-01 -1.11985205351542860e+00" AngularVelocity="2.30637209023576151e-01 -3.30446196733661735e+00 -9.03925020482422223e-03"/>

<BODY Clockwise="False" GraphicFile="RightArm.obj" ID="RightArm" LinearVelocityHighBound="100 100 100" LinearVelocityLowBound="-100 -100 -100" Offset="-1.38199130124200797e+00 5.33726554212744286e-01 -2.37701662384909929e+00" PositionHighBound="1000 20 10" PositionLowBound="-50 -20 -0.5" Scale="1 1 1" Mass="2.60272863780235619e+00" MOI="2.98329938019288796e-02 2.12872898149159689e-02 2.03420737671655381e-02 -7.07344252516925974e-03 -8.17225154735452125e-03 -1.23271589091940911e-02" Density="-1" Position="World 1.75156287849826775e+00 -4.68784722609880022e-01 2.34780360618504602e+00" Quaternion="World 6.86316190107266522e-01 -3.58510959029594567e-02 -5.94214260840025266e-01 4.17844706001578692e-01" LinearVelocity="5.04821814610920505e+00 -3.85543553140960060e-01 2.72056811632055529e-01" AngularVelocity="-8.17219894847468263e-08 1.97723888955759791e-01 1.71998163624042430e-07"/>

<BODY Clockwise="False" GraphicFile="RightForearm.obj" ID="RightForearm" LinearVelocityHighBound="100 100 100" LinearVelocityLowBound="-100 -100 -100" Offset="-1.38817775459948178e+00 6.44541776112285580e-01 -2.19599650454158679e+00" PositionHighBound="1000 20 10" PositionLowBound="-50 -20 -0.5" Scale="1 1 1" Mass="7.21613585092393039e-01" MOI="7.07525415579440516e-04 2.86826653801501661e-03 2.60431717806710802e-03 -1.66154086660791345e-04 5.67059143733804013e-04 -3.36353617621350245e-05" Density="-1" Position="World 1.96313464589334785e+00 -4.55823387968686378e-01 2.36042529464919637e+00" Quaternion="World 6.86315901848876253e-01 -3.58535958077659603e-02 -5.94213211459983737e-01 4.17846457282372630e-01" LinearVelocity="5.05071416091488867e+00 -3.85543477507612198e-01 2.30224026620802658e-01" AngularVelocity="-9.28503051823137128e-08 1.97723889708507850e-01 1.79169265004749012e-07"/>

<BODY Clockwise="False" GraphicFile="RightHand.obj" ID="RightHand" LinearVelocityHighBound="100 100 100" LinearVelocityLowBound="-100 -100 -100" Offset="-1.57335242897633920e+00 6.75011316683627127e-01 -2.09242621418056407e+00" PositionHighBound="1000 20 10" PositionLowBound="-50 -20 -0.5" Scale="1 1 1" Mass="1.20380654278718935e+00" MOI="3.02937031096339304e-03 4.13759016525318876e-03 3.07355714222473392e-03 -1.18735935934508833e-05 8.42993713076165821e-04 -7.53159309570137635e-04" Density="-1" Position="World 2.06224665091485093e+00 -3.54316814451811068e-01 2.51302351822038439e+00" Quaternion="World 7.01651072792091268e-01 5.95554494287520025e-02 -6.61794634587978603e-01 2.57229046034094910e-01" LinearVelocity="4.97263359177743514e+00 1.08092105447532050e+00 -2.26848961337742294e-01" AngularVelocity="-1.30378175689736473e+01 4.14388415278259981e-01 3.95267166485453725e+00"/>

<BODY Clockwise="False" GraphicFile="LeftThighProx.obj" ID="LeftThighProx" LinearVelocityHighBound="100 100 100" LinearVelocityLowBound="-100 -100 -100" Offset="9.07321488735044701e-01 -3.92321730387255874e-01 -2.76817662528626851e+00" PositionHighBound="1000 20 10" PositionLowBound="-50 -20 -0.5" Scale="1 1 1" Mass="2.90425571536719474e+02" MOI="1.14782465578643027e+01 1.07471918248224867e+01 4.80241226005901733e+00 -8.81239904634604332e-01 1.94631152093317672e+00 6.39449919424488811e-01" Density="-1" Position="World -7.33141053506530582e-01 3.88348328034984314e-01 2.50007738260213275e+00" Quaternion="World 9.83915679918070274e-01 -9.59211647521720535e-03 -1.78370807687376287e-01 1.33457028307804406e-03" LinearVelocity="4.75128724211239373e+00 -3.65931154460440222e-01 4.16474001013750872e-01" AngularVelocity="1.32786277240736800e-01 2.17032272150181971e+00 -1.36590111450452072e-02"/>

<BODY Clockwise="False" GraphicFile="LeftThighDist.obj" ID="LeftThighDist" LinearVelocityHighBound="100 100 100" LinearVelocityLowBound="-100 -100 -100" Offset="7.59479012562542244e-01 -4.59911371796956903e-01 -2.18361198190575845e+00" PositionHighBound="1000 20 10" PositionLowBound="-50 -20 -0.5" Scale="1 1 1" Mass="2.90425593545866832e+02" MOI="1.16331268989896195e+01 1.08306965010202738e+01 4.29716484684902689e+00 -5.69440318895659603e-01 1.53384022205299164e+00 5.82991558918950270e-01" Density="-1" Position="World -3.89449450810211317e-01 4.46062859600420192e-01 2.00339289347761129e+00" Quaternion="World 9.83915656048894860e-01 -9.59229223033526701e-03 -1.78370929386582194e-01 1.33463905525581282e-03" LinearVelocity="3.67419044339185019e+00 -3.04678455606919307e-01 -3.21901933207059787e-01" AngularVelocity="1.32786236845337052e-01 2.17032272349134470e+00 -1.36590032352348623e-02"/>

<BODY Clockwise="False" GraphicFile="LeftShankProx.obj" ID="LeftShankProx" LinearVelocityHighBound="100 100 100" LinearVelocityLowBound="-100 -100 -100" Offset="7.85805981837554901e-01 -5.04067572640319872e-01 -1.61805991717713993e+00" PositionHighBound="1000 20 10" PositionLowBound="-50 -20 -0.5" Scale="1 1 1" Mass="2.29531242530273857e+02" MOI="5.29277534280978745e+00 6.28184615373726185e+00 4.38297953288041864e+00 4.29236414213701956e-01 -3.46225668912149953e-01 -3.05633849937105684e-01" Density="-1" Position="World -4.09567026263927048e-01 4.72026807453358843e-01 1.48952674366580506e+00" Quaternion="World 9.92143732352837704e-01 -1.39850467216917577e-02 1.21648054276872378e-01 2.56316935028482011e-02" LinearVelocity="2.66941611536524848e+00 -2.29363737830866748e-01 -3.25904857766757261e-01" AngularVelocity="1.43931564472832840e-01 1.80183816241785433e+00 -3.87684835870651320e-02"/>

<BODY Clockwise="False" GraphicFile="LeftShankDist.obj" ID="LeftShankDist" LinearVelocityHighBound="100 100 100" LinearVelocityLowBound="-100 -100 -100" Offset="9.50813219770121343e-01 -4.87953960280665566e-01 -1.13449468494037875e+00" PositionHighBound="1000 20 10" PositionLowBound="-50 -20 -0.5" Scale="1 1 1" Mass="2.29531232319045017e+02" MOI="8.32096464688853565e+00 8.68105163712822403e+00 3.87543197261826133e+00 2.65810672056712549e-01 -1.89313318663230001e+00 -2.13385083270171139e-01" Density="-1" Position="World -6.84980570612900408e-01 4.31675139636045702e-01 1.06075395690246510e+00" Quaternion="World 9.92143726839925466e-01 -1.39851199718692958e-02 1.21648101726678226e-01 2.56316417314919470e-02" LinearVelocity="1.89522831599144048e+00 -1.56970435888317383e-01 1.64467701107632092e-01" AngularVelocity="1.43931542381143029e-01 1.80183815788163093e+00 -3.87684824959038249e-02"/>

<BODY Clockwise="False" GraphicFile="LeftTarsusProx.obj" ID="LeftTarsusProx" LinearVelocityHighBound="100 100 100" LinearVelocityLowBound="-100 -100 -100" Offset="1.11272309839959926e+00 -4.81836002068386837e-01 -6.74177925914631659e-01" PositionHighBound="1000 20 10" PositionLowBound="-50 -20 -0.5" Scale="1 1 1" Mass="4.36676018999614044e+01" MOI="4.20308477083881193e-01 3.01867432899307453e-01 4.90160859005825122e-01 3.19736703339090211e-02 -1.11133924253244559e-02 -3.48502569809230611e-02" Density="-1" Position="World -8.43521723975637627e-01 4.03167595668765977e-01 6.24154995511630561e-01" Quaternion="World 9.90735425293344574e-01 -1.82980163009991460e-02 -1.33283703872509346e-01 1.85459955324356919e-02" LinearVelocity="1.12497814138565810e+00 -8.78861213495480270e-02 4.45817323198076765e-01" AngularVelocity="1.44359783940794933e-01 1.72301869481727921e+00 -3.96726542858382991e-02"/>

<BODY Clockwise="False" GraphicFile="LeftTarsusDist.obj" ID="LeftTarsusDist" LinearVelocityHighBound="100 100 100" LinearVelocityLowBound="-100 -100 -100" Offset="1.20950721062595856e+00 -4.71725232429975105e-01 -4.16504170237904758e-01" PositionHighBound="1000 20 10" PositionLowBound="-50 -20 -0.5" Scale="1 1 1" Mass="4.36676028518340473e+01" MOI="8.56202516739577368e-01 7.30855688426548356e-01 6.74276824834469046e-01 -1.03500712386718666e-01 -8.22504584728530469e-02 -1.25141350296750758e-02" Density="-1" Position="World -8.68252682584511604e-01 3.80973008923687795e-01 3.50726989955298718e-01" Quaternion="World 9.90735415199763825e-01 -1.82980361667948697e-02 -1.33283781383004840e-01 1.85459580943600939e-02" LinearVelocity="6.52972612216099257e-01 -4.74336545622684735e-02 4.85184480410199070e-01" AngularVelocity="1.44359775234746246e-01 1.72301869791796713e+00 -3.96726572728741331e-02"/>

<BODY Clockwise="False" GraphicFile="LeftPesDigits.obj" ID="LeftPesDigits" LinearVelocityHighBound="100 100 100" LinearVelocityLowBound="-100 -100 -100" Offset="9.72566625879662583e-01 -4.51294426547582228e-01 -9.69927860094684652e-02" PositionHighBound="1000 20 10" PositionLowBound="-50 -20 -0.5" Scale="1 1 1" Mass="4.62165933110544387e+01" MOI="8.50864753411800456e-01 1.01643771825427454e+00 1.52324920601673375e+00 -1.85026351938702253e-02 2.16230642797132805e-01 -4.61886957362124800e-03" Density="-1" Position="World -5.54638200883461607e-01 3.60427332830638547e-01 1.06034862794657805e-01" Quaternion="World 9.90735414947622628e-01 -1.82980619330335575e-02 -1.33283784278654588e-01 1.85459253319385092e-02" LinearVelocity="2.30594688710699491e-01 -2.45567111083755223e-02 -5.81818547573464684e-02" AngularVelocity="1.44359738080947819e-01 1.72302022078675510e+00 -3.96728076159250098e-02"/>

<BODY Clockwise="False" GraphicFile="LeftArm.obj" ID="LeftArm" LinearVelocityHighBound="100 100 100" LinearVelocityLowBound="-100 -100 -100" Offset="-1.38199130124206548e+00 -5.33726554212850646e-01 -2.37701662384903756e+00" PositionHighBound="1000 20 10" PositionLowBound="-50 -20 -0.5" Scale="1 1 1" Mass="2.60272863780235619e+00" MOI="2.98329938019288692e-02 2.12872898149159655e-02 2.03420737671655381e-02 7.07344252516925714e-03 -8.17225154735451778e-03 1.23271589091940945e-02" Density="-1" Position="World 1.73476733089917090e+00 4.91640856543884563e-01 2.31279158781303362e+00" Quaternion="World 7.70066321156698930e-01 3.11974892432644868e-02 -5.23269408456976226e-01 -3.63612023808606244e-01" LinearVelocity="4.18375111913100373e+00 4.92277349983643253e-01 -1.02967777425451645e+00" AngularVelocity="-6.88033151354961903e-01 7.91463961454043208e+00 5.64278511492645229e+00"/>

<BODY Clockwise="False" GraphicFile="LeftForearm.obj" ID="LeftForearm" LinearVelocityHighBound="100 100 100" LinearVelocityLowBound="-100 -100 -100" Offset="-1.38817775459950332e+00 -6.44541776112177889e-01 -2.19599650454165340e+00" PositionHighBound="1000 20 10" PositionLowBound="-50 -20 -0.5" Scale="1 1 1" Mass="7.21613585092393039e-01" MOI="7.07525415579440299e-04 2.86826653801501531e-03 2.60431717806710716e-03 1.66154086660791290e-04 5.67059143733804013e-04 3.36353617621350245e-05" Density="-1" Position="World 1.95973684131969605e+00 6.03986216962838385e-01 2.18636185651353632e+00" Quaternion="World 9.84480694415282520e-01 1.48448441743848053e-01 5.24719292668362272e-02 7.75081873510311548e-02" LinearVelocity="2.55021703823340662e+00 1.67526051738524595e+00 -2.88812413005598634e+00" AngularVelocity="-6.88033160228754381e-01 7.91463958529222289e+00 5.64278507270943841e+00"/>

<BODY Clockwise="False" GraphicFile="LeftHand.obj" ID="LeftHand" LinearVelocityHighBound="100 100 100" LinearVelocityLowBound="-100 -100 -100" Offset="-1.57335242897617889e+00 -6.75011316682839424e-01 -2.09242621418075947e+00" PositionHighBound="1000 20 10" PositionLowBound="-50 -20 -0.5" Scale="1 1 1" Mass="1.20380654278718935e+00" MOI="3.02937031096339173e-03 4.13759016525318876e-03 3.07355714222473306e-03 1.18735935934510510e-05 8.42993713076166254e-04 7.53159309570137310e-04" Density="-1" Position="World 2.10679974976396878e+00 7.31573635962720625e-01 2.12245322917915136e+00" Quaternion="World 9.26871376245256506e-01 2.36724637923848624e-01 -6.92754207013691059e-02 2.82969634031100981e-01" LinearVelocity="1.32516100788434033e+00 2.46151620611740540e+00 -4.14030910134826957e+00" AngularVelocity="-6.88033160929759746e-01 7.91463958606925555e+00 5.64278507390656525e+00"/>

<JOINT Body1ID="Trunk" Body2ID="RightThighProx" ID="RightHipJoint" ParamHiStop="25d" ParamLoStop="-25d" Type="Hinge" HingeAnchor="Trunk -9.05166001843588308e-01 -3.46243685043856275e-01 1.26424513745446748e-01" HingeAxis="Trunk -6.64969121065151769e-02 9.97718181645860902e-01 1.16872021277873422e-02" Body2HingeAnchor="RightThighProx -1.09332299558026341e-01 4.67004176141336130e-02 2.17461458919920692e-01" Body2HingeAxis="RightThighProx -6.64967099185134330e-02 9.97718195253887052e-01 1.16871908232820659e-02" StartAngleReference="-6.10325684827283318e-02"/>

<JOINT Body1ID="RightThighDist" Body2ID="RightShankProx" ID="RightKneeJoint" ParamHiStop="5d" ParamLoStop="-35d" Type="Hinge" HingeAnchor="RightThighDist 3.54320125625386742e-02 -8.96282030543201196e-05 -2.45151981905733785e-01" HingeAxis="RightThighDist -1.64986942318252634e-03 9.95705651887416554e-01 -9.25609676393944758e-02" Body2HingeAnchor="RightShankProx 6.17550296956616840e-02 4.40669577768260656e-02 3.20419231903201096e-01" Body2HingeAxis="RightShankProx -1.65041278408164377e-03 9.95705680183250230e-01 -9.25606535653944185e-02" StartAngleReference="-6.08645046852637983e-01"/>

<JOINT Body1ID="RightShankDist" Body2ID="RightTarsusProx" ID="RightAnkleJoint" ParamHiStop="30d" ParamLoStop="0d" Type="Hinge" HingeAnchor="RightShankDist -1.01786780229890517e-01 2.37569602806540839e-02 -2.46437684940381402e-01" HingeAxis="RightShankDist -3.94132027638868093e-02 9.98262070004028446e-01 -4.38114030723135081e-02" Body2HingeAnchor="RightTarsusProx 6.01339823356931216e-02 1.76404509819734386e-02 2.13896268448624138e-01" Body2HingeAxis="RightTarsusProx -3.94128490384120095e-02 9.98262070564452264e-01 -4.38117085155066560e-02" StartAngleReference="5.21667749275215309e-01"/>

<JOINT Body1ID="RightTarsusDist" Body2ID="RightPesDigits" ID="RightMTPJoint" ParamHiStop="0d" ParamLoStop="-25d" Type="Hinge" HingeAnchor="RightTarsusDist 2.69872106259686703e-02 -5.00297675700247316e-02 -1.28191170237900720e-01" HingeAxis="RightTarsusDist 4.40529863955392217e-03 9.98353691687971279e-01 5.71882823390899506e-02" Body2HingeAnchor="RightPesDigits -2.09965585911129321e-01 -7.04615197618428113e-02 1.91336496889123631e-01" Body2HingeAxis="RightPesDigits 4.40532922327053437e-03 9.98353695889866000e-01 5.71882066293354779e-02" StartAngleReference="9.58923095656146512e-11"/>

<JOINT Body1ID="Trunk" Body2ID="RightArm" ID="RightShoulderJoint" ParamHiStop="90d" ParamLoStop="0d" Type="Hinge" HingeAnchor="Trunk 1.55215399815642385e+00 -4.01299685043852827e-01 -3.59425486254550730e-01" HingeAxis="Trunk 2.95570998396172333e-02 8.05133995631176602e-01 -5.92355996785757011e-01" Body2HingeAnchor="RightArm 5.86806935673353999e-02 1.33054329237785623e-01 1.22768574953993598e-01" Body2HingeAxis="RightArm 2.95571573847037139e-02 8.05134440355419478e-01 -5.92355389441931002e-01" StartAngleReference="1.57079632680130699e+00"/>

<JOINT Body1ID="RightArm" Body2ID="RightForearm" ID="RightElbowJoint" ParamHiStop="0d" ParamLoStop="-90d" Type="Hinge" HingeAnchor="RightArm -7.47313012420190159e-02 -1.18476445787253262e-01 -1.24436623849096456e-01" HingeAxis="RightArm -1.48607025567922990e-01 8.65427148897189302e-01 -4.78489082324285442e-01" Body2HingeAnchor="RightForearm -8.09196280993124961e-02 -7.65723971681821561e-03 5.65902571542398064e-02" Body2HingeAxis="RightForearm -1.48600635601173148e-01 8.65428230917237196e-01 -4.78489109834684179e-01" StartAngleReference="6.35027940536766136e-11"/>

<JOINT Body1ID="RightForearm" Body2ID="RightHand" ID="RightWristJoint" ParamHiStop="30d" ParamLoStop="-20d" Type="Hinge" HingeAnchor="RightForearm 9.33222454005203927e-02 9.67776112287051238e-04 -2.48265045415846930e-02" HingeAxis="RightForearm 2.90708074958941465e-01 3.60006092827412250e-01 8.86501228583924772e-01" Body2HingeAnchor="RightHand -9.19086285979441447e-02 3.14419335850629339e-02 7.87616018762673092e-02" Body2HingeAxis="RightHand 2.90716883133578907e-01 3.59983637502400478e-01 8.86507458847153540e-01" StartAngleReference="3.99175734816895667e-01"/>

<JOINT Body1ID="RightThighProx" Body2ID="RightThighDist" HingeAnchor="World -0.870348 -0.40281 2.46204" HingeAxis="World 0 1 0" ID="RightMidThighJoint" ParamHiStop="1000" ParamLoStop="-1000" StartAngleReference="0" StressBitmap=" 0000000000000000000000000000000000000000000000000000000000000000000000000000000000000000000000000000 0000000000000000000000000000000000000000000000000000000000000000000000000000000000000000000000000000 0000000000000000000000000000000000000000000000000000000000000000000000000000000000000000000000000000 0000000000000000000000000000000000000000000000000000000000000000000000000000000000000000000000000000 0000000000000000000000000000000000000000000000000000000000000000000000000000000000000000000000000000 0000000000000000000000000000000000000000000000000000000000000000000000000000000000000000000000000000 0000000000000000000000000000000000000000000000000000000000000000000000000000000000000000000000000000 0000000000000000000000000000000000000000000000000000000000000000000000000000000000000000000000000000 0000000000000000000000000000000000000000000000000000000000000000000000000000000000000000000000000000 0000000000000000000000000000000000000000000000000000000000000000000000000000000000000000000000000000 0000000000000000000000000000000000000000000000000000000000000000000000000000000000000000000000000000 0000000000000000000000000000000000000000000000000000000000000000000000000000000000000000000000000000 0000000000000000000000000000000000000000000000000000000000000000000000000000000000000000000000000000 0000000000000000000000000000000000000000000000000000000000000000000000000000000000000000000000000000 0000000000000000000000000000000000000000000000000000000000000000000000000000000000000000000000000000 0000000000000000000000000000000000000000000000000000000000000000000000000000000000000000000000000000 0000000000000000000000000000000000000000000000000000000000000000000000000000000000000000000000000000 0000000000000000000000000000000000000000000000000000000000000000000000000000000000000000000000000000 0000000000000000000000000000000000000000000000000000000000000000000000000000000000000000000000000000 0000000000000000000000000000000000000000000000000000000000000000000000000000000000000000000000000000 0000000000000000000000000000000000000000000000000000000000000000000000000000000000000000000000000000 0000000000000000000000000000011111100000000000000000000000000000000000000000000000000000000000000000 0000000000000000000001111111111111111110000000000000000000000000000000000000000000000000000000000000 0000000000000000001111111111111111111111110000000000000000000000000000000000000000000000000000000000 0000000000000000011111111111111111111111111000000000000000000000000000000000000000000000000000000000 0000000000000001111111111111111111111111111100000000000000000000000000000000000000000000000000000000 0000000000000011111111111111111111111111111111000000000000000000000000000000000000000000000000000000 0000000000000011111111111111111111111111111111000000000000000000000000000000000000000000000000000000 0000000000000111111111111111111111111111111111100000000000000000000000000000000000000000000000000000 0000000000001111111111111111111001111111111111110000000000000000000000000000000000000000000000000000 0000000000001111111111100000000000000111111111111000000000000000000000000000000000000000000000000000 0000000000011111111110000000000000000001111111111000000000000000000000000000000000000000000000000000 0000000000011111111100000000000000000000111111111100000000000000000000000000000000000000000000000000 0000000000111111111000000000000000000000011111111100000000000000000000000000000000000000000000000000 0000000000111111111000000000000000000000001111111100000000000000000000000000000000000000000000000000 0000000001111111110000000000000000000000001111111110000000000000000000000000000000000000000000000000 0000000001111111110000000000000000000000001111111110000000000000000000000000000000000000000000000000 0000000001111111100000000000000000000000000111111110000000000000000000000000000000000000000000000000 0000000011111111100000000000000000000000000111111110000000000000000000000000000000000000000000000000 0000000011111111100000000000000000000000000111111110000000000000000000000000000000000000000000000000 0000000011111111000000000000000000000000000111111110000000000000000000000000000000000000000000000000 0000000011111111000000000000000000000000000111111110000000000000000000000000000000000000000000000000 0000000011111111000000000000000000000000001111111110000000000000000000000000000000000000000000000000 0000000011111111000000000000000000000000001111111110000000000000000000000000000000000000000000000000 0000000011111111000000000000000000000000001111111100000000000000000000000000000000000000000000000000 0000000011111111000000000000000000000000011111111100000000000000000000000000000000000000000000000000 0000000011111111000000000000000000000000111111111100000000000000000000000000000000000000000000000000 0000000011111111100000000000000000000000111111111000000000000000000000000000000000000000000000000000 0000000011111111100000000000000000000001111111111000000000000000000000000000000000000000000000000000 0000000001111111100000000000000000000011111111110000000000000000000000000000000000000000000000000000 0000000001111111110000000000000000000111111111100000000000000000000000000000000000000000000000000000 0000000001111111111000000000000000011111111111100000000000000000000000000000000000000000000000000000 0000000000111111111100000000000000111111111111000000000000000000000000000000000000000000000000000000 0000000000111111111110000000000111111111111110000000000000000000000000000000000000000000000000000000 0000000000011111111111110000111111111111111100000000000000000000000000000000000000000000000000000000 0000000000001111111111111111111111111111111000000000000000000000000000000000000000000000000000000000 0000000000000111111111111111111111111111110000000000000000000000000000000000000000000000000000000000 0000000000000111111111111111111111111111100000000000000000000000000000000000000000000000000000000000 0000000000000001111111111111111111111110000000000000000000000000000000000000000000000000000000000000 0000000000000000111111111111111111111100000000000000000000000000000000000000000000000000000000000000 0000000000000000011111111111111111110000000000000000000000000000000000000000000000000000000000000000 0000000000000000000111111111111110000000000000000000000000000000000000000000000000000000000000000000 0000000000000000000000111111110000000000000000000000000000000000000000000000000000000000000000000000 0000000000000000000000000000000000000000000000000000000000000000000000000000000000000000000000000000 0000000000000000000000000000000000000000000000000000000000000000000000000000000000000000000000000000 0000000000000000000000000000000000000000000000000000000000000000000000000000000000000000000000000000 0000000000000000000000000000000000000000000000000000000000000000000000000000000000000000000000000000 0000000000000000000000000000000000000000000000000000000000000000000000000000000000000000000000000000 0000000000000000000000000000000000000000000000000000000000000000000000000000000000000000000000000000 0000000000000000000000000000000000000000000000000000000000000000000000000000000000000000000000000000 0000000000000000000000000000000000000000000000000000000000000000000000000000000000000000000000000000 0000000000000000000000000000000000000000000000000000000000000000000000000000000000000000000000000000 0000000000000000000000000000000000000000000000000000000000000000000000000000000000000000000000000000 0000000000000000000000000000000000000000000000000000000000000000000000000000000000000000000000000000 0000000000000000000000000000000000000000000000000000000000000000000000000000000000000000000000000000 0000000000000000000000000000000000000000000000000000000000000000000000000000000000000000000000000000 0000000000000000000000000000000000000000000000000000000000000000000000000000000000000000000000000000 0000000000000000000000000000000000000000000000000000000000000000000000000000000000000000000000000000 0000000000000000000000000000000000000000000000000000000000000000000000000000000000000000000000000000 0000000000000000000000000000000000000000000000000000000000000000000000000000000000000000000000000000 0000000000000000000000000000000000000000000000000000000000000000000000000000000000000000000000000000 0000000000000000000000000000000000000000000000000000000000000000000000000000000000000000000000000000 0000000000000000000000000000000000000000000000000000000000000000000000000000000000000000000000000000 0000000000000000000000000000000000000000000000000000000000000000000000000000000000000000000000000000 0000000000000000000000000000000000000000000000000000000000000000000000000000000000000000000000000000 0000000000000000000000000000000000000000000000000000000000000000000000000000000000000000000000000000 0000000000000000000000000000000000000000000000000000000000000000000000000000000000000000000000000000 0000000000000000000000000000000000000000000000000000000000000000000000000000000000000000000000000000 0000000000000000000000000000000000000000000000000000000000000000000000000000000000000000000000000000 0000000000000000000000000000000000000000000000000000000000000000000000000000000000000000000000000000 0000000000000000000000000000000000000000000000000000000000000000000000000000000000000000000000000000 0000000000000000000000000000000000000000000000000000000000000000000000000000000000000000000000000000 0000000000000000000000000000000000000000000000000000000000000000000000000000000000000000000000000000 0000000000000000000000000000000000000000000000000000000000000000000000000000000000000000000000000000 0000000000000000000000000000000000000000000000000000000000000000000000000000000000000000000000000000 0000000000000000000000000000000000000000000000000000000000000000000000000000000000000000000000000000 0000000000000000000000000000000000000000000000000000000000000000000000000000000000000000000000000000 0000000000000000000000000000000000000000000000000000000000000000000000000000000000000000000000000000 0000000000000000000000000000000000000000000000000000000000000000000000000000000000000000000000000000 0000000000000000000000000000000000000000000000000000000000000000000000000000000000000000000000000000 " StressBitmapDimensions="100 100" StressBitmapPixelSize="0.005000 0.005000" StressCalculationType="Beam" Type="Fixed" StressOrigin="RightThighProx 1.41475488735048782e-01 -4.85342696127410572e-02 -2.72780625286261236e-01" StressOrientation="RightThighProx 1.45219670077241070e-01 3.60220155012295040e-01 9.21494811350327403e-01 -3.50671640163280279e-17" StressLimit="1.00000000000000000e+08" StressBitmapDisplayRange="-1.00000000000000000e+08 1.00000000000000000e+08" StressLimitCutoffFrequency="5.00000000000000000e+00"/>

<JOINT Body1ID="RightShankProx" Body2ID="RightShankDist" HingeAnchor="World -0.888324 -0.462099 1.41326" HingeAxis="World 0 1 0" ID="RightMidShankJoint" ParamHiStop="1000" ParamLoStop="-1000" StartAngleReference="0" StressBitmap=" 0000000000000000000000000000000000000000000000000000000000000000000000000000000000000000000000000000 0000000000000000000000000000000000000000000000000000000000000000000000000000000000000000000000000000 0000000000000000000000000000000000000000000000000000000000000000000000000000000000000000000000000000 0000000000000000000000000000000000000000000000000000000000000000000000000000000000000000000000000000 0000000000000000000000000000000000000000000000000000000000000000000000000000000000000000000000000000 0000000000000000000000000000000000000000000000000000000000000000000000000000000000000000000000000000 0000000000000000000000000000000000000000000000000000000000000000000000000000000000000000000000000000 0000000000000000000000000000000000000000000000000000000000000000000000000000000000000000000000000000 0000000000000000000000000000000000000000000000000000000000000000000000000000000000000000000000000000 0000000000000000000000000000000000000000000000000000000000000000000000000000000000000000000000000000 0000000000000000000000000000000000000000000000000000000000000000000000000000000000000000000000000000 0000000000000000000000000000000000000000000000000000000000000000000000000000000000000000000000000000 0000000000000000000000000000000000000000000000000000000000000000000000000000000000000000000000000000 0000000000000000000000000000000000000000000000000000000000000000000000000000000000000000000000000000 0000000000000000000000000000000000000000000000000000000000000000000000000000000000000000000000000000 0000000000000000000000000000000000000000000000000000000000000000000000000000000000000000000000000000 0000000000000000000000000000000000000000000000000000000000000000000000000000000000000000000000000000 0000000000000000000000000000000000000000000000000000000000000000000000000000000000000000000000000000 0000000000000000000000000000000000000000000000000000000000000000000000000000000000000000000000000000 0000000000000000000000000000000000000000000000000000000000000000000000000000000000000000000000000000 0000000000000000000000000000000000000000000000000000000000000000000000000000000000000000000000000000 0000000000000000000000000000000000000000000000000000000000000000000000000000000000000000000000000000 0000000000000000000000000000000000000000000000000000000000000000000000000000000000000000000000000000 0000000000000000000000000000000000000000000000000000000000000000000000000000000000000000000000000000 0000000000000000000000000000000000000000000000000000000000000000000000000000000000000000000000000000 0000000000000000000000000000000000000000000000000000000000000000000000000000000000000000000000000000 0000000000000000000000000000000000000000000000000000000000000000000000000000000000000000000000000000 0000000000000000000000000000000000000000000000000000000000000000000000000000000000000000000000000000 0000000000000000000000000000000000000000000000000000000000000000000000000000000000000000000000000000 0000000000000000000000000000000000000000000000000000000000000000000000000000000000000000000000000000 0000000000000000000000000000000000000000000000000000000000000000000000000000000000000000000000000000 0000000000000000000000000000000000000000000000000000000000000000000000000000000000000000000000000000 0000000000000000000000000000000000000000000000011000000000000000000000000000000000000000000000000000 0000000000000000000000000000000000000000011111111111110000000000000000000000000000000000000000000000 0000000000000000000000000000000000000001111111111111111110000000000000000000000000000000000000000000 0000000000000000000000000000000000000111111111111111111111110000000000000000000000000000000000000000 0000000000000000000000000000000000001111111111111111111111111100000000000000000000000000000000000000 0000000000000000000000000000000000011111111111111111111111111111000000000000000000000000000000000000 0000000000000000000000000000000000111111111111111111111111111111110000000000000000000000000000000000 0000000000000000000000000000000000111111111000000000111111111111111000000000000000000000000000000000 0000000000000000000000000000000001111111100000000000000111111111111100000000000000000000000000000000 0000000000000000000000000000000001111111000000000000000000111111111110000000000000000000000000000000 0000000000000000000000000000000011111110000000000000000000001111111111000000000000000000000000000000 0000000000000000000000000000000011111110000000000000000000000011111111100000000000000000000000000000 0000000000000000000000000000000111111100000000000000000000000001111111100000000000000000000000000000 0000000000000000000000000000000111111100000000000000000000000000111111110000000000000000000000000000 0000000000000000000000000000000111111000000000000000000000000000011111110000000000000000000000000000 0000000000000000000000000000000111111000000000000000000000000000001111111000000000000000000000000000 0000000000000000000000000000000111111100000000000000000000000000001111111000000000000000000000000000 0000000000000000000000000000000111111110000000000000000000000000000111111000000000000000000000000000 0000000000000000000000000000000011111111100000000000000000000000000111111000000000000000000000000000 0000000000000000000000000000000011111111111000000000000000000000000111111000000000000000000000000000 0000000000000000000000000000000001111111111100000000000000000000000111111000000000000000000000000000 0000000000000000000000000000000000111111111111000000000000000000000111111000000000000000000000000000 0000000000000000000000000000000000011111111111100000000000000000000111111000000000000000000000000000 0000000000000000000000000000000000000111111111110000000000000000000111111000000000000000000000000000 0000000000000000000000000000000000000001111111111000000000000000001111111000000000000000000000000000 0000000000000000000000000000000000000000111111111100000000000000001111111000000000000000000000000000 0000000000000000000000000000000000000000001111111111000000000000011111110000000000000000000000000000 0000000000000000000000000000000000000000000111111111110000000000011111110000000000000000000000000000 0000000000000000000000000000000000000000000011111111111110000001111111110000000000000000000000000000 0000000000000000000000000000000000000000000001111111111111111111111111100000000000000000000000000000 0000000000000000000000000000000000000000000000111111111111111111111111000000000000000000000000000000 0000000000000000000000000000000000001111111110001111111111111111111111000000000000000000000000000000 0000000000000000000000000000000000111111111111000011111111111111111110000000000000000000000000000000 0000000000000000000000000000000001111111111111110000111111111111111000000000000000000000000000000000 0000000000000000000000000000000011111111111111110000000111111111110000000000000000000000000000000000 0000000000000000000000000000000011111111111111111000000000011100000000000000000000000000000000000000 0000000000000000000000000000000011111111111111111000000000000000000000000000000000000000000000000000 0000000000000000000000000000000111111111111111111100000000000000000000000000000000000000000000000000 0000000000000000000000000000000111111111111111111100000000000000000000000000000000000000000000000000 0000000000000000000000000000000111111111011111111100000000000000000000000000000000000000000000000000 0000000000000000000000000000000011111111111111111000000000000000000000000000000000000000000000000000 0000000000000000000000000000000011111111111111111000000000000000000000000000000000000000000000000000 0000000000000000000000000000000001111111111111111000000000000000000000000000000000000000000000000000 0000000000000000000000000000000001111111111111111000000000000000000000000000000000000000000000000000 0000000000000000000000000000000000111111111111110000000000000000000000000000000000000000000000000000 0000000000000000000000000000000000111111111111110000000000000000000000000000000000000000000000000000 0000000000000000000000000000000000011111111111100000000000000000000000000000000000000000000000000000 0000000000000000000000000000000000001111111111000000000000000000000000000000000000000000000000000000 0000000000000000000000000000000000000111111110000000000000000000000000000000000000000000000000000000 0000000000000000000000000000000000000000111000000000000000000000000000000000000000000000000000000000 0000000000000000000000000000000000000000000000000000000000000000000000000000000000000000000000000000 0000000000000000000000000000000000000000000000000000000000000000000000000000000000000000000000000000 0000000000000000000000000000000000000000000000000000000000000000000000000000000000000000000000000000 0000000000000000000000000000000000000000000000000000000000000000000000000000000000000000000000000000 0000000000000000000000000000000000000000000000000000000000000000000000000000000000000000000000000000 0000000000000000000000000000000000000000000000000000000000000000000000000000000000000000000000000000 0000000000000000000000000000000000000000000000000000000000000000000000000000000000000000000000000000 0000000000000000000000000000000000000000000000000000000000000000000000000000000000000000000000000000 0000000000000000000000000000000000000000000000000000000000000000000000000000000000000000000000000000 0000000000000000000000000000000000000000000000000000000000000000000000000000000000000000000000000000 0000000000000000000000000000000000000000000000000000000000000000000000000000000000000000000000000000 0000000000000000000000000000000000000000000000000000000000000000000000000000000000000000000000000000 0000000000000000000000000000000000000000000000000000000000000000000000000000000000000000000000000000 0000000000000000000000000000000000000000000000000000000000000000000000000000000000000000000000000000 0000000000000000000000000000000000000000000000000000000000000000000000000000000000000000000000000000 0000000000000000000000000000000000000000000000000000000000000000000000000000000000000000000000000000 0000000000000000000000000000000000000000000000000000000000000000000000000000000000000000000000000000 0000000000000000000000000000000000000000000000000000000000000000000000000000000000000000000000000000 " StressBitmapDimensions="100 100" StressBitmapPixelSize="0.005000 0.005000" StressCalculationType="Beam" Type="Fixed" StressOrigin="RightShankProx -9.60620181624517872e-02 1.38845726403170160e-02 -2.06706917177145844e-01" StressOrientation="RightShankProx 1.51002027972141462e-01 1.26236806388494993e-02 -9.88452846743550606e-01 2.77555756156289073e-17" StressLimit="1.00000000000000000e+08" StressBitmapDisplayRange="-1.00000000000000000e+08 1.00000000000000000e+08" StressLimitCutoffFrequency="5.00000000000000000e+00"/>

<JOINT Body1ID="RightTarsusProx" Body2ID="RightTarsusDist" HingeAnchor="World -1.11756 -0.492976 0.588185" HingeAxis="World 0 1 0" ID="RightMidTarsusJoint" ParamHiStop="1000" ParamLoStop="-1000" StartAngleReference="0" StressBitmap=" 0000000000000000000000000000000000000000000000000000000000000000000000000000000000000000000000000000 0000000000000000000000000000000000000000000000000000000000000000000000000000000000000000000000000000 0000000000000000000000000000000000000000000000000000000000000000000000000000000000000000000000000000 0000000000000000000000000000000000000000000000000000000000000000000000000000000000000000000000000000 0000000000000000000000000000000000000000000000000000000000000000000000000000000000000000000000000000 0000000000000000000000000000000000000000000000000000000000000000000000000000000000000000000000000000 0000000000000000000000000000000000000000000000000000000000000000000000000000000000000000000000000000 0000000000000000000000000000000000000000000000000000000000000000000000000000000000000000000000000000 0000000000000000000000000000000000000000000000000000000000000000000000000000000000000000000000000000 0000000000000000000000000000000000000000000000000000000000000000000000000000000000000000000000000000 0000000000000000000000000000000000000000000000000000000000000000000000000000000000000000000000000000 0000000000000000000000000000000000000000000000000000000000000000000000000000000000000000000000000000 0000000000000000000000000000000000000000000000000000000000000000000000000000000000000000000000000000 0000000000000000000000000000000000000000000000000000000000000000000000000000000000000000000000000000 0000000000000000000000000000000000000000000000000000000000000000000000000000000000000000000000000000 0000000000000000000000000000000000000000000000000000000000000000000000000000000000000000000000000000 0000000000000000000000000000000000000000000000000000000000000000000000000000000000000000000000000000 0000000000000000000000000000000000000000000000000000000000000000000000000000000000000000000000000000 0000000000000000000000000000000000000000000000000000000000000000000000000000000000000000000000000000 0000000000000000000000000000000000000000000000000000000000000000000000000000000000000000000000000000 0000000000000000000000000000000000000000000000000000000000000000000000000000000000000000000000000000 0000000000000000000000000000000000000000000000000000000000000000000000000000000000000000000000000000 0000000000000000000000000000000000000000000000000000000000000000000000000000000000000000000000000000 0000000000000000000000000000000000000000000000000000000000000000000000000000000000000000000000000000 0000000000000000000000000000000000000000000000000000000000000000000000000000000000000000000000000000 0000000000000000000000000000000000000000000000000000000000000000000000000000000000000000000000000000 0000000000000000000000000000000000000000000000000000000000000000000000000000000000000000000000000000 0000000000000000000000000000000000000000000000000000000000000000000000000000000000000000000000000000 0000000000000000000000000000000000000000000000000000000000000000000000000000000000000000000000000000 0000000000000000000000000000000000000000000000000000000000000000000000000000000000000000000000000000 0000000000000000000000000000000000000001110000000000000000000000000000000000000000000000000000000000 0000000000000000000000000000000000000111111110000000000000000000000000000000000000000000000000000000 0000000000000000000000000000000000011111111111100000000000000000000000000000000000000000000000000000 0000000000000000000000000000000000011111111111110000000000000000000000000000000000000000000000000000 0000000000000000000000000000000000111111111111111000000000000000000000000000000000000000000000000000 0000000000000000000000000000000000111111111111111110000000000000000000000000000000000000000000000000 0000000000000000000000000000000001111111111111111111000000000000000000000000000000000000000000000000 0000000000000000000000000000000001111111111111111111110000000000000000000000000000000000000000000000 0000000000000000000000000000000001111111011111111111111000000000000000000000000000000000000000000000 0000000000000000000000000000000011111100000111111111111110000000000000000000000000000000000000000000 0000000000000000000000000000000011111100000111111111111111000000000000000000000000000000000000000000 0000000000000000000000000000000011111000000011111111111111110000000000000000000000000000000000000000 0000000000000000000000000000000011111100000111111111111111110000000000000000000000000000000000000000 0000000000000000000000000000000011111100000111111111111111111100000000000000000000000000000000000000 0000000000000000000000000000000011111111011111111111111111111110000000000000000000000000000000000000 0000000000000000000000000000000001111111111111111101111111111111000000000000000000000000000000000000 0000000000000000000000000000000001111111111111110000011111111111100000000000000000000000000000000000 0000000000000000000000000000000001111111111111100000001111111111100000000000000000000000000000000000 0000000000000000000000000000000000111111111111100000001111111111110000000000000000000000000000000000 0000000000000000000000000000000000011111111111000000000111111111111000000000000000000000000000000000 0000000000000000000000000000000000011111111111100000001111111111111000000000000000000000000000000000 0000000000000000000000000000000000001111111111100000001111111111111000000000000000000000000000000000 0000000000000000000000000000000000000111111111110000011111101111111100000000000000000000000000000000 0000000000000000000000000000000000000011111111111101111110000011111100000000000000000000000000000000 0000000000000000000000000000000000000011111111111111111110000011111100000000000000000000000000000000 0000000000000000000000000000000000000001111111111111111100000001111100000000000000000000000000000000 0000000000000000000000000000000000000000011111111111111110000011111000000000000000000000000000000000 0000000000000000000000000000000000000000011111111111111110000011110000000000000000000000000000000000 0000000000000000000000000000000000000000011111111111111111101111100000000000000000000000000000000000 0000000000000000000000000000000000000000001111111111111111111111000000000000000000000000000000000000 0000000000000000000000000000000000000000000111111111111111111110000000000000000000000000000000000000 0000000000000000000000000000000000000000000011111111111111111100000000000000000000000000000000000000 0000000000000000000000000000000000000000000001111111111111111000000000000000000000000000000000000000 0000000000000000000000000000000000000000000000000111111111110000000000000000000000000000000000000000 0000000000000000000000000000000000000000000000000001111111000000000000000000000000000000000000000000 0000000000000000000000000000000000000000000000000000000000000000000000000000000000000000000000000000 0000000000000000000000000000000000000000000000000000000000000000000000000000000000000000000000000000 0000000000000000000000000000000000000000000000000000000000000000000000000000000000000000000000000000 0000000000000000000000000000000000000000000000000000000000000000000000000000000000000000000000000000 0000000000000000000000000000000000000000000000000000000000000000000000000000000000000000000000000000 0000000000000000000000000000000000000000000000000000000000000000000000000000000000000000000000000000 0000000000000000000000000000000000000000000000000000000000000000000000000000000000000000000000000000 0000000000000000000000000000000000000000000000000000000000000000000000000000000000000000000000000000 0000000000000000000000000000000000000000000000000000000000000000000000000000000000000000000000000000 0000000000000000000000000000000000000000000000000000000000000000000000000000000000000000000000000000 0000000000000000000000000000000000000000000000000000000000000000000000000000000000000000000000000000 0000000000000000000000000000000000000000000000000000000000000000000000000000000000000000000000000000 0000000000000000000000000000000000000000000000000000000000000000000000000000000000000000000000000000 0000000000000000000000000000000000000000000000000000000000000000000000000000000000000000000000000000 0000000000000000000000000000000000000000000000000000000000000000000000000000000000000000000000000000 0000000000000000000000000000000000000000000000000000000000000000000000000000000000000000000000000000 0000000000000000000000000000000000000000000000000000000000000000000000000000000000000000000000000000 0000000000000000000000000000000000000000000000000000000000000000000000000000000000000000000000000000 0000000000000000000000000000000000000000000000000000000000000000000000000000000000000000000000000000 0000000000000000000000000000000000000000000000000000000000000000000000000000000000000000000000000000 0000000000000000000000000000000000000000000000000000000000000000000000000000000000000000000000000000 0000000000000000000000000000000000000000000000000000000000000000000000000000000000000000000000000000 0000000000000000000000000000000000000000000000000000000000000000000000000000000000000000000000000000 0000000000000000000000000000000000000000000000000000000000000000000000000000000000000000000000000000 0000000000000000000000000000000000000000000000000000000000000000000000000000000000000000000000000000 0000000000000000000000000000000000000000000000000000000000000000000000000000000000000000000000000000 0000000000000000000000000000000000000000000000000000000000000000000000000000000000000000000000000000 0000000000000000000000000000000000000000000000000000000000000000000000000000000000000000000000000000 0000000000000000000000000000000000000000000000000000000000000000000000000000000000000000000000000000 0000000000000000000000000000000000000000000000000000000000000000000000000000000000000000000000000000 0000000000000000000000000000000000000000000000000000000000000000000000000000000000000000000000000000 0000000000000000000000000000000000000000000000000000000000000000000000000000000000000000000000000000 0000000000000000000000000000000000000000000000000000000000000000000000000000000000000000000000000000 0000000000000000000000000000000000000000000000000000000000000000000000000000000000000000000000000000 0000000000000000000000000000000000000000000000000000000000000000000000000000000000000000000000000000 " StressBitmapDimensions="100 100" StressBitmapPixelSize="0.005000 0.005000" StressCalculationType="Beam" Type="Fixed" StressOrigin="RightTarsusProx -8.46490160038853093e-03 2.53800206840106794e-03 -8.65199259146409855e-02" StressOrientation="RightTarsusProx 1.16055354269766223e-01 4.02312684430426559e-01 -9.08116544663570835e-01 8.41340885848751687e-17" StressLimit="1.00000000000000000e+08" StressBitmapDisplayRange="-1.00000000000000000e+08 1.00000000000000000e+08" StressLimitCutoffFrequency="5.00000000000000000e+00"/>

<JOINT Body1ID="Trunk" Body2ID="LeftThighProx" ID="LeftHipJoint" ParamHiStop="25d" ParamLoStop="-25d" Type="Hinge" HingeAnchor="Trunk -9.05166001843584644e-01 3.44996314956146632e-01 1.26424513745450162e-01" HingeAxis="Trunk -6.64969121065146912e-02 -9.97718181645860902e-01 1.16872021277873543e-02" Body2HingeAnchor="LeftThighProx -1.09328778962751658e-01 -4.67005213625061102e-02 2.17455021787635649e-01" Body2HingeAxis="LeftThighProx -6.64971954960431738e-02 -9.97718170322192677e-01 1.16865563831736047e-02" StartAngleReference="-2.87859175597459049e-01"/>

<JOINT Body1ID="LeftThighDist" Body2ID="LeftShankProx" ID="LeftKneeJoint" ParamHiStop="35d" ParamLoStop="-5d" Type="Hinge" HingeAnchor="LeftThighDist 3.54320125625317145e-02 8.96282030429839185e-05 -2.45151981905754435e-01" HingeAxis="LeftThighDist -1.64986942318236587e-03 -9.95705651887416776e-01 -9.25609676393958081e-02" Body2HingeAnchor="LeftShankProx 6.17571765438100773e-02 -4.40662369952478858e-02 3.20404665107318187e-01" Body2HingeAxis="LeftShankProx -1.65010538478230911e-03 -9.95705634020073282e-01 -9.25611556372510774e-02" StartAngleReference="6.04590821975435677e-01"/>

<JOINT Body1ID="LeftShankDist" Body2ID="LeftTarsusProx" ID="LeftAnkleJoint" ParamHiStop="0d" ParamLoStop="-30d" Type="Hinge" HingeAnchor="LeftShankDist -1.01786780229884313e-01 -2.37569602806650126e-02 -2.46437684940379403e-01" HingeAxis="LeftShankDist -3.94132027638865179e-02 -9.98262070004028557e-01 -4.38114030723137371e-02" Body2HingeAnchor="LeftTarsusProx 6.01265704525375949e-02 -1.76391998107084877e-02 2.13882278175516527e-01" Body2HingeAxis="LeftTarsusProx -3.94131278794615375e-02 -9.98262070497408449e-01 -4.38114591971585088e-02" StartAngleReference="-5.11534370773852887e-01"/>

<JOINT Body1ID="LeftTarsusDist" Body2ID="LeftPesDigits" ID="LeftMTPJoint" ParamHiStop="25d" ParamLoStop="0d" Type="Hinge" HingeAnchor="LeftTarsusDist 2.69872106259730071e-02 5.00297675700242042e-02 -1.28191170237910351e-01" HingeAxis="LeftTarsusDist 4.40529863955426218e-03 -9.98353691687971390e-01 5.71882823390894440e-02" Body2HingeAnchor="LeftPesDigits -2.09957245635114809e-01 7.04611084145890659e-02 1.91324547406835244e-01" Body2HingeAxis="LeftPesDigits 4.40535689853090162e-03 -9.98353694857686325e-01 5.71882225165496125e-02" StartAngleReference="-1.20568955523685881e-09"/>

<JOINT Body1ID="Trunk" Body2ID="LeftArm" ID="LeftShoulderJoint" ParamHiStop="0d" ParamLoStop="-90d" Type="Hinge" HingeAnchor="Trunk 1.55215399815641053e+00 4.00052314956148070e-01 -3.59425486254549509e-01" HingeAxis="Trunk 2.95570998396172471e-02 -8.05133995631178379e-01 -5.92355996785754235e-01" Body2HingeAnchor="LeftArm 5.86970505806282128e-02 -1.33083942169744729e-01 1.22809762233958744e-01" Body2HingeAxis="LeftArm 2.95561716638940708e-02 -8.05134423302976465e-01 -5.92355461804108030e-01" StartAngleReference="-1.32561134392851132e+00"/>

<JOINT Body1ID="LeftArm" Body2ID="LeftForearm" ID="LeftElbowJoint" ParamHiStop="90d" ParamLoStop="0d" Type="Hinge" HingeAnchor="LeftArm -7.47313012420699058e-02 1.18476445787147638e-01 -1.24436623849037559e-01" HingeAxis="LeftArm -1.48607025567919548e-01 -8.65427148897186083e-01 -4.78489082324292325e-01" Body2HingeAnchor="LeftForearm -8.09568368961061380e-02 7.62772675901381148e-03 5.66413018481215294e-02" Body2HingeAxis="LeftForearm -1.48600842818281509e-01 -8.65429635007044507e-01 -4.78486505938537476e-01" StartAngleReference="1.57079632680348769e+00"/>

<JOINT Body1ID="LeftForearm" Body2ID="LeftHand" ID="LeftWristJoint" ParamHiStop="20d" ParamLoStop="-30d" Type="Hinge" HingeAnchor="LeftForearm 9.33222454004893620e-02 -9.67776112177959683e-04 -2.48265045416573502e-02" HingeAxis="LeftForearm 2.90708074958940577e-01 -3.60006092827406199e-01 8.86501228583927103e-01" Body2HingeAnchor="LeftHand -9.19382321076636089e-02 -3.14262118553921971e-02 7.87983130628314432e-02" Body2HingeAxis="LeftHand 2.90708740609463834e-01 -3.60006058714123112e-01 8.86501024151908679e-01" StartAngleReference="-5.23598775603726696e-01"/>

<JOINT Body1ID="LeftThighProx" Body2ID="LeftThighDist" HingeAnchor="World -0.870348 0.40281 2.46204" HingeAxis="World 0 -1 0" ID="LeftMidThighJoint" ParamHiStop="1000" ParamLoStop="-1000" StartAngleReference="0" StressBitmap=" 0000000000000000000000000000000000000000000000000000000000000000000000000000000000000000000000000000 0000000000000000000000000000000000000000000000000000000000000000000000000000000000000000000000000000 0000000000000000000000000000000000000000000000000000000000000000000000000000000000000000000000000000 0000000000000000000000000000000000000000000000000000000000000000000000000000000000000000000000000000 0000000000000000000000000000000000000000000000000000000000000000000000000000000000000000000000000000 0000000000000000000000000000000000000000000000000000000000000000000000000000000000000000000000000000 0000000000000000000000000000000000000000000000000000000000000000000000000000000000000000000000000000 0000000000000000000000000000000000000000000000000000000000000000000000000000000000000000000000000000 0000000000000000000000000000000000000000000000000000000000000000000000000000000000000000000000000000 0000000000000000000000000000000000000000000000000000000000000000000000000000000000000000000000000000 0000000000000000000000000000000000000000000000000000000000000000000000000000000000000000000000000000 0000000000000000000000000000000000000000000000000000000000000000000000000000000000000000000000000000 0000000000000000000000000000000000000000000000000000000000000000000000000000000000000000000000000000 0000000000000000000000000000000000000000000000000000000000000000000000000000000000000000000000000000 0000000000000000000000000000000000000000000000000000000000000000000000000000000000000000000000000000 0000000000000000000000000000000000000000000000000000000000000000000000000000000000000000000000000000 0000000000000000000000000000000000000000000000000000000000000000000000000000000000000000000000000000 0000000000000000000000000000000000000000000000000000000000000000000000000000000000000000000000000000 0000000000000000000000000000000000000000000000000000000000000000000000000000000000000000000000000000 0000000000000000000000000000000000000000000000000000000000000000000000000000000000000000000000000000 0000000000000000000000000000000000000000000000000000000000000000000000000000000000000000000000000000 0000000000000000000000000000000000000000000000000000000000000000000000000000000000000000000000000000 0000000000000000000000000000000000000000000000000000000000000000000000000000000000000000000000000000 0000000000000000000000000000000000000000000000000000000000000000000000000000000000000000000000000000 0000000000000000000000000000000000000000000000000000000000000000000000000000000000000000000000000000 0000000000000000000000000000000000000000000000000000000000000000000000000000000000000000000000000000 0000000000000000000000000000000000000000000000000000000000000000000000000000000000000000000000000000 0000000000000000000000000000000000000000000000000000000000000000000000000000000000000000000000000000 0000000000000000000000000000000000000000000000000000000000000000000000000000000000000000000000000000 0000000000000000000000000000000000000000000000000000000000000000000000000000000000000000000000000000 0000000000000000000000000000000000000000000000000000000000000000000000000000000000000000000000000000 0000000000000000000000000000000000000000000000000000000000000000000000000000000000000000000000000000 0000000000000000000000000000000000000000000000000000000000000000000000000000000000000000000000000000 0000000000000000000000000000000000000000000000000000000000000000000000000000000000000000000000000000 0000000000000000000000000000000000000000000000000000000000000000000000000000000000000000000000000000 0000000000000000000000000000000000000000000000000000000000000000000000000000000000000000000000000000 0000000000000000000000000000000000000000000000000000000000000000000000000000000000000000000000000000 0000000000000000000000111111110000000000000000000000000000000000000000000000000000000000000000000000 0000000000000000000111111111111110000000000000000000000000000000000000000000000000000000000000000000 0000000000000000011111111111111111110000000000000000000000000000000000000000000000000000000000000000 0000000000000000111111111111111111111100000000000000000000000000000000000000000000000000000000000000 0000000000000001111111111111111111111110000000000000000000000000000000000000000000000000000000000000 0000000000000111111111111111111111111111100000000000000000000000000000000000000000000000000000000000 0000000000000111111111111111111111111111110000000000000000000000000000000000000000000000000000000000 0000000000001111111111111111111111111111111000000000000000000000000000000000000000000000000000000000 0000000000011111111111110000111111111111111100000000000000000000000000000000000000000000000000000000 0000000000111111111110000000000111111111111110000000000000000000000000000000000000000000000000000000 0000000000111111111100000000000000111111111111000000000000000000000000000000000000000000000000000000 0000000001111111111000000000000000011111111111100000000000000000000000000000000000000000000000000000 0000000001111111110000000000000000000111111111100000000000000000000000000000000000000000000000000000 0000000001111111100000000000000000000011111111110000000000000000000000000000000000000000000000000000 0000000011111111100000000000000000000001111111111000000000000000000000000000000000000000000000000000 0000000011111111100000000000000000000000111111111000000000000000000000000000000000000000000000000000 0000000011111111000000000000000000000000111111111100000000000000000000000000000000000000000000000000 0000000011111111000000000000000000000000011111111100000000000000000000000000000000000000000000000000 0000000011111111000000000000000000000000001111111100000000000000000000000000000000000000000000000000 0000000011111111000000000000000000000000001111111110000000000000000000000000000000000000000000000000 0000000011111111000000000000000000000000001111111110000000000000000000000000000000000000000000000000 0000000011111111000000000000000000000000000111111110000000000000000000000000000000000000000000000000 0000000011111111000000000000000000000000000111111110000000000000000000000000000000000000000000000000 0000000011111111100000000000000000000000000111111110000000000000000000000000000000000000000000000000 0000000011111111100000000000000000000000000111111110000000000000000000000000000000000000000000000000 0000000001111111100000000000000000000000000111111110000000000000000000000000000000000000000000000000 0000000001111111110000000000000000000000001111111110000000000000000000000000000000000000000000000000 0000000001111111110000000000000000000000001111111110000000000000000000000000000000000000000000000000 0000000000111111111000000000000000000000001111111100000000000000000000000000000000000000000000000000 0000000000111111111000000000000000000000011111111100000000000000000000000000000000000000000000000000 0000000000011111111100000000000000000000111111111100000000000000000000000000000000000000000000000000 0000000000011111111110000000000000000001111111111000000000000000000000000000000000000000000000000000 0000000000001111111111100000000000000111111111111000000000000000000000000000000000000000000000000000 0000000000001111111111111111111001111111111111110000000000000000000000000000000000000000000000000000 0000000000000111111111111111111111111111111111100000000000000000000000000000000000000000000000000000 0000000000000011111111111111111111111111111111000000000000000000000000000000000000000000000000000000 0000000000000011111111111111111111111111111111000000000000000000000000000000000000000000000000000000 0000000000000001111111111111111111111111111100000000000000000000000000000000000000000000000000000000 0000000000000000011111111111111111111111111000000000000000000000000000000000000000000000000000000000 0000000000000000001111111111111111111111110000000000000000000000000000000000000000000000000000000000 0000000000000000000001111111111111111110000000000000000000000000000000000000000000000000000000000000 0000000000000000000000000000011111100000000000000000000000000000000000000000000000000000000000000000 0000000000000000000000000000000000000000000000000000000000000000000000000000000000000000000000000000 0000000000000000000000000000000000000000000000000000000000000000000000000000000000000000000000000000 0000000000000000000000000000000000000000000000000000000000000000000000000000000000000000000000000000 0000000000000000000000000000000000000000000000000000000000000000000000000000000000000000000000000000 0000000000000000000000000000000000000000000000000000000000000000000000000000000000000000000000000000 0000000000000000000000000000000000000000000000000000000000000000000000000000000000000000000000000000 0000000000000000000000000000000000000000000000000000000000000000000000000000000000000000000000000000 0000000000000000000000000000000000000000000000000000000000000000000000000000000000000000000000000000 0000000000000000000000000000000000000000000000000000000000000000000000000000000000000000000000000000 0000000000000000000000000000000000000000000000000000000000000000000000000000000000000000000000000000 0000000000000000000000000000000000000000000000000000000000000000000000000000000000000000000000000000 0000000000000000000000000000000000000000000000000000000000000000000000000000000000000000000000000000 0000000000000000000000000000000000000000000000000000000000000000000000000000000000000000000000000000 0000000000000000000000000000000000000000000000000000000000000000000000000000000000000000000000000000 0000000000000000000000000000000000000000000000000000000000000000000000000000000000000000000000000000 0000000000000000000000000000000000000000000000000000000000000000000000000000000000000000000000000000 0000000000000000000000000000000000000000000000000000000000000000000000000000000000000000000000000000 0000000000000000000000000000000000000000000000000000000000000000000000000000000000000000000000000000 0000000000000000000000000000000000000000000000000000000000000000000000000000000000000000000000000000 0000000000000000000000000000000000000000000000000000000000000000000000000000000000000000000000000000 0000000000000000000000000000000000000000000000000000000000000000000000000000000000000000000000000000 " StressBitmapDimensions="100 100" StressBitmapPixelSize="0.005000 0.005000" StressCalculationType="Beam" Type="Fixed" StressOrigin="LeftThighProx 1.38155488735045573e-01 5.22372696127440805e-02 -2.73303625286268725e-01" StressOrientation="LeftThighProx 1.45219670077240959e-01 -3.60220155012294763e-01 9.21494811350327514e-01 5.16080234103099987e-17" StressLimit="1.00000000000000000e+08" StressBitmapDisplayRange="-1.00000000000000000e+08 1.00000000000000000e+08" StressLimitCutoffFrequency="5.00000000000000000e+00"/>

<JOINT Body1ID="LeftShankProx" Body2ID="LeftShankDist" HingeAnchor="World -0.888324 0.462099 1.41326" HingeAxis="World 0 -1 0" ID="LeftMidShankJoint" ParamHiStop="1000" ParamLoStop="-1000" StartAngleReference="0" StressBitmap=" 0000000000000000000000000000000000000000000000000000000000000000000000000000000000000000000000000000 0000000000000000000000000000000000000000000000000000000000000000000000000000000000000000000000000000 0000000000000000000000000000000000000000000000000000000000000000000000000000000000000000000000000000 0000000000000000000000000000000000000000000000000000000000000000000000000000000000000000000000000000 0000000000000000000000000000000000000000000000000000000000000000000000000000000000000000000000000000 0000000000000000000000000000000000000000000000000000000000000000000000000000000000000000000000000000 0000000000000000000000000000000000000000000000000000000000000000000000000000000000000000000000000000 0000000000000000000000000000000000000000000000000000000000000000000000000000000000000000000000000000 0000000000000000000000000000000000000000000000000000000000000000000000000000000000000000000000000000 0000000000000000000000000000000000000000000000000000000000000000000000000000000000000000000000000000 0000000000000000000000000000000000000000000000000000000000000000000000000000000000000000000000000000 0000000000000000000000000000000000000000000000000000000000000000000000000000000000000000000000000000 0000000000000000000000000000000000000000000000000000000000000000000000000000000000000000000000000000 0000000000000000000000000000000000000000000000000000000000000000000000000000000000000000000000000000 0000000000000000000000000000000000000000000000000000000000000000000000000000000000000000000000000000 0000000000000000000000000000000000000000000000000000000000000000000000000000000000000000000000000000 0000000000000000000000000000000000000000000000000000000000000000000000000000000000000000000000000000 0000000000000000000000000000000000000000000000000000000000000000000000000000000000000000000000000000 0000000000000000000000000000000000000000111000000000000000000000000000000000000000000000000000000000 0000000000000000000000000000000000000111111110000000000000000000000000000000000000000000000000000000 0000000000000000000000000000000000001111111111000000000000000000000000000000000000000000000000000000 0000000000000000000000000000000000011111111111100000000000000000000000000000000000000000000000000000 0000000000000000000000000000000000111111111111110000000000000000000000000000000000000000000000000000 0000000000000000000000000000000000111111111111110000000000000000000000000000000000000000000000000000 0000000000000000000000000000000001111111111111111000000000000000000000000000000000000000000000000000 0000000000000000000000000000000001111111111111111000000000000000000000000000000000000000000000000000 0000000000000000000000000000000011111111111111111000000000000000000000000000000000000000000000000000 0000000000000000000000000000000011111111111111111000000000000000000000000000000000000000000000000000 0000000000000000000000000000000111111111011111111100000000000000000000000000000000000000000000000000 0000000000000000000000000000000111111111111111111100000000000000000000000000000000000000000000000000 0000000000000000000000000000000111111111111111111100000000000000000000000000000000000000000000000000 0000000000000000000000000000000011111111111111111000000000000000000000000000000000000000000000000000 0000000000000000000000000000000011111111111111111000000000011100000000000000000000000000000000000000 0000000000000000000000000000000011111111111111110000000111111111110000000000000000000000000000000000 0000000000000000000000000000000001111111111111110000111111111111111000000000000000000000000000000000 0000000000000000000000000000000000111111111111000011111111111111111110000000000000000000000000000000 0000000000000000000000000000000000001111111110001111111111111111111111000000000000000000000000000000 0000000000000000000000000000000000000000000000111111111111111111111111000000000000000000000000000000 0000000000000000000000000000000000000000000001111111111111111111111111100000000000000000000000000000 0000000000000000000000000000000000000000000011111111111110000001111111110000000000000000000000000000 0000000000000000000000000000000000000000000111111111110000000000011111110000000000000000000000000000 0000000000000000000000000000000000000000001111111111000000000000011111110000000000000000000000000000 0000000000000000000000000000000000000000111111111100000000000000001111111000000000000000000000000000 0000000000000000000000000000000000000001111111111000000000000000001111111000000000000000000000000000 0000000000000000000000000000000000000111111111110000000000000000000111111000000000000000000000000000 0000000000000000000000000000000000011111111111100000000000000000000111111000000000000000000000000000 0000000000000000000000000000000000111111111111000000000000000000000111111000000000000000000000000000 0000000000000000000000000000000001111111111100000000000000000000000111111000000000000000000000000000 0000000000000000000000000000000011111111111000000000000000000000000111111000000000000000000000000000 0000000000000000000000000000000011111111100000000000000000000000000111111000000000000000000000000000 0000000000000000000000000000000111111110000000000000000000000000000111111000000000000000000000000000 0000000000000000000000000000000111111100000000000000000000000000001111111000000000000000000000000000 0000000000000000000000000000000111111000000000000000000000000000001111111000000000000000000000000000 0000000000000000000000000000000111111000000000000000000000000000011111110000000000000000000000000000 0000000000000000000000000000000111111100000000000000000000000000111111110000000000000000000000000000 0000000000000000000000000000000111111100000000000000000000000001111111100000000000000000000000000000 0000000000000000000000000000000011111110000000000000000000000011111111100000000000000000000000000000 0000000000000000000000000000000011111110000000000000000000001111111111000000000000000000000000000000 0000000000000000000000000000000001111111000000000000000000111111111110000000000000000000000000000000 0000000000000000000000000000000001111111100000000000000111111111111100000000000000000000000000000000 0000000000000000000000000000000000111111111000000000111111111111111000000000000000000000000000000000 0000000000000000000000000000000000111111111111111111111111111111110000000000000000000000000000000000 0000000000000000000000000000000000011111111111111111111111111111000000000000000000000000000000000000 0000000000000000000000000000000000001111111111111111111111111100000000000000000000000000000000000000 0000000000000000000000000000000000000111111111111111111111110000000000000000000000000000000000000000 0000000000000000000000000000000000000001111111111111111110000000000000000000000000000000000000000000 0000000000000000000000000000000000000000011111111111110000000000000000000000000000000000000000000000 0000000000000000000000000000000000000000000000011000000000000000000000000000000000000000000000000000 0000000000000000000000000000000000000000000000000000000000000000000000000000000000000000000000000000 0000000000000000000000000000000000000000000000000000000000000000000000000000000000000000000000000000 0000000000000000000000000000000000000000000000000000000000000000000000000000000000000000000000000000 0000000000000000000000000000000000000000000000000000000000000000000000000000000000000000000000000000 0000000000000000000000000000000000000000000000000000000000000000000000000000000000000000000000000000 0000000000000000000000000000000000000000000000000000000000000000000000000000000000000000000000000000 0000000000000000000000000000000000000000000000000000000000000000000000000000000000000000000000000000 0000000000000000000000000000000000000000000000000000000000000000000000000000000000000000000000000000 0000000000000000000000000000000000000000000000000000000000000000000000000000000000000000000000000000 0000000000000000000000000000000000000000000000000000000000000000000000000000000000000000000000000000 0000000000000000000000000000000000000000000000000000000000000000000000000000000000000000000000000000 0000000000000000000000000000000000000000000000000000000000000000000000000000000000000000000000000000 0000000000000000000000000000000000000000000000000000000000000000000000000000000000000000000000000000 0000000000000000000000000000000000000000000000000000000000000000000000000000000000000000000000000000 0000000000000000000000000000000000000000000000000000000000000000000000000000000000000000000000000000 0000000000000000000000000000000000000000000000000000000000000000000000000000000000000000000000000000 0000000000000000000000000000000000000000000000000000000000000000000000000000000000000000000000000000 0000000000000000000000000000000000000000000000000000000000000000000000000000000000000000000000000000 0000000000000000000000000000000000000000000000000000000000000000000000000000000000000000000000000000 0000000000000000000000000000000000000000000000000000000000000000000000000000000000000000000000000000 0000000000000000000000000000000000000000000000000000000000000000000000000000000000000000000000000000 0000000000000000000000000000000000000000000000000000000000000000000000000000000000000000000000000000 0000000000000000000000000000000000000000000000000000000000000000000000000000000000000000000000000000 0000000000000000000000000000000000000000000000000000000000000000000000000000000000000000000000000000 0000000000000000000000000000000000000000000000000000000000000000000000000000000000000000000000000000 0000000000000000000000000000000000000000000000000000000000000000000000000000000000000000000000000000 0000000000000000000000000000000000000000000000000000000000000000000000000000000000000000000000000000 0000000000000000000000000000000000000000000000000000000000000000000000000000000000000000000000000000 0000000000000000000000000000000000000000000000000000000000000000000000000000000000000000000000000000 0000000000000000000000000000000000000000000000000000000000000000000000000000000000000000000000000000 0000000000000000000000000000000000000000000000000000000000000000000000000000000000000000000000000000 0000000000000000000000000000000000000000000000000000000000000000000000000000000000000000000000000000 " StressBitmapDimensions="100 100" StressBitmapPixelSize="0.005000 0.005000" StressCalculationType="Beam" Type="Fixed" StressOrigin="LeftShankProx -9.59370181624450008e-02 -8.88657264031981683e-03 -2.06725917177139729e-01" StressOrientation="LeftShankProx 1.51002027972139879e-01 -1.26236806388494941e-02 -9.88452846743550717e-01 1.21430643318376435e-17" StressLimit="1.00000000000000000e+08" StressBitmapDisplayRange="-1.00000000000000000e+08 1.00000000000000000e+08" StressLimitCutoffFrequency="5.00000000000000000e+00"/>

<JOINT Body1ID="LeftTarsusProx" Body2ID="LeftTarsusDist" HingeAnchor="World -1.11756 0.492976 0.588185" HingeAxis="World 0 -1 0" ID="LeftMidTarsusJoint" ParamHiStop="1000" ParamLoStop="-1000" StartAngleReference="0" StressBitmap=" 0000000000000000000000000000000000000000000000000000000000000000000000000000000000000000000000000000 0000000000000000000000000000000000000000000000000000000000000000000000000000000000000000000000000000 0000000000000000000000000000000000000000000000000000000000000000000000000000000000000000000000000000 0000000000000000000000000000000000000000000000000000000000000000000000000000000000000000000000000000 0000000000000000000000000000000000000000000000000000000000000000000000000000000000000000000000000000 0000000000000000000000000000000000000000000000000000000000000000000000000000000000000000000000000000 0000000000000000000000000000000000000000000000000000000000000000000000000000000000000000000000000000 0000000000000000000000000000000000000000000000000000000000000000000000000000000000000000000000000000 0000000000000000000000000000000000000000000000000000000000000000000000000000000000000000000000000000 0000000000000000000000000000000000000000000000000000000000000000000000000000000000000000000000000000 0000000000000000000000000000000000000000000000000000000000000000000000000000000000000000000000000000 0000000000000000000000000000000000000000000000000000000000000000000000000000000000000000000000000000 0000000000000000000000000000000000000000000000000000000000000000000000000000000000000000000000000000 0000000000000000000000000000000000000000000000000000000000000000000000000000000000000000000000000000 0000000000000000000000000000000000000000000000000000000000000000000000000000000000000000000000000000 0000000000000000000000000000000000000000000000000000000000000000000000000000000000000000000000000000 0000000000000000000000000000000000000000000000000000000000000000000000000000000000000000000000000000 0000000000000000000000000000000000000000000000000000000000000000000000000000000000000000000000000000 0000000000000000000000000000000000000000000000000000000000000000000000000000000000000000000000000000 0000000000000000000000000000000000000000000000000000000000000000000000000000000000000000000000000000 0000000000000000000000000000000000000000000000000000000000000000000000000000000000000000000000000000 0000000000000000000000000000000000000000000000000000000000000000000000000000000000000000000000000000 0000000000000000000000000000000000000000000000000000000000000000000000000000000000000000000000000000 0000000000000000000000000000000000000000000000000000000000000000000000000000000000000000000000000000 0000000000000000000000000000000000000000000000000000000000000000000000000000000000000000000000000000 0000000000000000000000000000000000000000000000000000000000000000000000000000000000000000000000000000 0000000000000000000000000000000000000000000000000000000000000000000000000000000000000000000000000000 0000000000000000000000000000000000000000000000000000000000000000000000000000000000000000000000000000 0000000000000000000000000000000000000000000000000000000000000000000000000000000000000000000000000000 0000000000000000000000000000000000000000000000000000000000000000000000000000000000000000000000000000 0000000000000000000000000000000000000000000000000000000000000000000000000000000000000000000000000000 0000000000000000000000000000000000000000000000000000000000000000000000000000000000000000000000000000 0000000000000000000000000000000000000000000000000000000000000000000000000000000000000000000000000000 0000000000000000000000000000000000000000000000000000000000000000000000000000000000000000000000000000 0000000000000000000000000000000000000000000000000000000000000000000000000000000000000000000000000000 0000000000000000000000000000000000000000000000000001111111000000000000000000000000000000000000000000 0000000000000000000000000000000000000000000000000111111111110000000000000000000000000000000000000000 0000000000000000000000000000000000000000000001111111111111111000000000000000000000000000000000000000 0000000000000000000000000000000000000000000011111111111111111100000000000000000000000000000000000000 0000000000000000000000000000000000000000000111111111111111111110000000000000000000000000000000000000 0000000000000000000000000000000000000000001111111111111111111111000000000000000000000000000000000000 0000000000000000000000000000000000000000011111111111111111101111100000000000000000000000000000000000 0000000000000000000000000000000000000000011111111111111110000011110000000000000000000000000000000000 0000000000000000000000000000000000000000011111111111111110000011111000000000000000000000000000000000 0000000000000000000000000000000000000001111111111111111100000001111100000000000000000000000000000000 0000000000000000000000000000000000000011111111111111111110000011111100000000000000000000000000000000 0000000000000000000000000000000000000011111111111101111110000011111100000000000000000000000000000000 0000000000000000000000000000000000000111111111110000011111101111111100000000000000000000000000000000 0000000000000000000000000000000000001111111111100000001111111111111000000000000000000000000000000000 0000000000000000000000000000000000011111111111100000001111111111111000000000000000000000000000000000 0000000000000000000000000000000000011111111111000000000111111111111000000000000000000000000000000000 0000000000000000000000000000000000111111111111100000001111111111110000000000000000000000000000000000 0000000000000000000000000000000001111111111111100000001111111111100000000000000000000000000000000000 0000000000000000000000000000000001111111111111110000011111111111100000000000000000000000000000000000 0000000000000000000000000000000001111111111111111101111111111111000000000000000000000000000000000000 0000000000000000000000000000000011111111011111111111111111111110000000000000000000000000000000000000 0000000000000000000000000000000011111100000111111111111111111100000000000000000000000000000000000000 0000000000000000000000000000000011111100000111111111111111110000000000000000000000000000000000000000 0000000000000000000000000000000011111000000011111111111111110000000000000000000000000000000000000000 0000000000000000000000000000000011111100000111111111111111000000000000000000000000000000000000000000 0000000000000000000000000000000011111100000111111111111110000000000000000000000000000000000000000000 0000000000000000000000000000000001111111011111111111111000000000000000000000000000000000000000000000 0000000000000000000000000000000001111111111111111111110000000000000000000000000000000000000000000000 0000000000000000000000000000000001111111111111111111000000000000000000000000000000000000000000000000 0000000000000000000000000000000000111111111111111110000000000000000000000000000000000000000000000000 0000000000000000000000000000000000111111111111111000000000000000000000000000000000000000000000000000 0000000000000000000000000000000000011111111111110000000000000000000000000000000000000000000000000000 0000000000000000000000000000000000011111111111100000000000000000000000000000000000000000000000000000 0000000000000000000000000000000000000111111110000000000000000000000000000000000000000000000000000000 0000000000000000000000000000000000000001110000000000000000000000000000000000000000000000000000000000 0000000000000000000000000000000000000000000000000000000000000000000000000000000000000000000000000000 0000000000000000000000000000000000000000000000000000000000000000000000000000000000000000000000000000 0000000000000000000000000000000000000000000000000000000000000000000000000000000000000000000000000000 0000000000000000000000000000000000000000000000000000000000000000000000000000000000000000000000000000 0000000000000000000000000000000000000000000000000000000000000000000000000000000000000000000000000000 0000000000000000000000000000000000000000000000000000000000000000000000000000000000000000000000000000 0000000000000000000000000000000000000000000000000000000000000000000000000000000000000000000000000000 0000000000000000000000000000000000000000000000000000000000000000000000000000000000000000000000000000 0000000000000000000000000000000000000000000000000000000000000000000000000000000000000000000000000000 0000000000000000000000000000000000000000000000000000000000000000000000000000000000000000000000000000 0000000000000000000000000000000000000000000000000000000000000000000000000000000000000000000000000000 0000000000000000000000000000000000000000000000000000000000000000000000000000000000000000000000000000 0000000000000000000000000000000000000000000000000000000000000000000000000000000000000000000000000000 0000000000000000000000000000000000000000000000000000000000000000000000000000000000000000000000000000 0000000000000000000000000000000000000000000000000000000000000000000000000000000000000000000000000000 0000000000000000000000000000000000000000000000000000000000000000000000000000000000000000000000000000 0000000000000000000000000000000000000000000000000000000000000000000000000000000000000000000000000000 0000000000000000000000000000000000000000000000000000000000000000000000000000000000000000000000000000 0000000000000000000000000000000000000000000000000000000000000000000000000000000000000000000000000000 0000000000000000000000000000000000000000000000000000000000000000000000000000000000000000000000000000 0000000000000000000000000000000000000000000000000000000000000000000000000000000000000000000000000000 0000000000000000000000000000000000000000000000000000000000000000000000000000000000000000000000000000 0000000000000000000000000000000000000000000000000000000000000000000000000000000000000000000000000000 0000000000000000000000000000000000000000000000000000000000000000000000000000000000000000000000000000 0000000000000000000000000000000000000000000000000000000000000000000000000000000000000000000000000000 0000000000000000000000000000000000000000000000000000000000000000000000000000000000000000000000000000 0000000000000000000000000000000000000000000000000000000000000000000000000000000000000000000000000000 0000000000000000000000000000000000000000000000000000000000000000000000000000000000000000000000000000 0000000000000000000000000000000000000000000000000000000000000000000000000000000000000000000000000000 0000000000000000000000000000000000000000000000000000000000000000000000000000000000000000000000000000 " StressBitmapDimensions="100 100" StressBitmapPixelSize="0.005000 0.005000" StressCalculationType="Beam" Type="Fixed" StressOrigin="LeftTarsusProx -4.81190160040085441e-03 8.43997931612721838e-04 -8.69869259146313217e-02" StressOrientation="LeftTarsusProx 1.16055354269765890e-01 -4.02312684430427780e-01 -9.08116544663570280e-01 7.04189311029335130e-17" StressLimit="1.00000000000000000e+08" StressBitmapDisplayRange="-1.00000000000000000e+08 1.00000000000000000e+08" StressLimitCutoffFrequency="5.00000000000000000e+00"/>

<GEOM Abort="False" BodyID="RightPesDigits" DampingConstant="1e4" ID="RightFootDigit4Contact1" Mu="1.0" Radius="0.005" SpringConstant="1e6" Type="Sphere" Position="RightPesDigits -1.40213374120339240e-01 -1.89550573452420573e-01 -9.15368860094721848e-02" Quaternion="RightPesDigits 1.00000000000000000e+00 5.58364118830034784e-17 -2.83419934656720107e-15 4.75314232417645144e-16"/>

<GEOM Abort="False" BodyID="RightPesDigits" DampingConstant="1e4" ID="RightFootDigit4Contact2" Mu="1.0" Radius="0.005" SpringConstant="1e6" Type="Sphere" Position="RightPesDigits -1.40213374120339240e-01 -1.89550573452420573e-01 -9.15368860094721848e-02" Quaternion="RightPesDigits 1.00000000000000000e+00 5.58364118830034784e-17 -2.83419934656720107e-15 4.75314232417645144e-16"/>

<GEOM Abort="False" BodyID="RightPesDigits" DampingConstant="1e4" ID="RightFootDigit4Contact3" Mu="1.0" Radius="0.005" SpringConstant="1e6" Type="Sphere" Position="RightPesDigits 1.43906258796599601e-02 -2.08080573452421508e-01 -9.15368860094728648e-02" Quaternion="RightPesDigits 1.00000000000000000e+00 5.58364118830034784e-17 -2.83419934656720107e-15 4.75314232417645144e-16"/>

<GEOM Abort="False" BodyID="RightPesDigits" DampingConstant="1e4" ID="RightFootDigit4Contact4" Mu="1.0" Radius="0.005" SpringConstant="1e6" Type="Sphere" Position="RightPesDigits 7.44666258796621017e-02 -2.21733573452420896e-01 -9.15368860094719489e-02" Quaternion="RightPesDigits 1.00000000000000000e+00 5.58364118830034784e-17 -2.83419934656720107e-15 4.75314232417645144e-16"/>

<GEOM Abort="False" BodyID="RightPesDigits" DampingConstant="1e4" ID="RightFootDigit4Contact5" Mu="1.0" Radius="0.005" SpringConstant="1e6" Type="Sphere" Position="RightPesDigits 1.95366625879660999e-01 -2.49310573452421080e-01 -9.15368860094722264e-02" Quaternion="RightPesDigits 1.00000000000000000e+00 5.58364118830034784e-17 -2.83419934656720107e-15 4.75314232417645144e-16"/>

<GEOM Abort="False" BodyID="RightPesDigits" DampingConstant="1e4" ID="RightFootDigit3Contact1" Mu="1.0" Radius="0.005" SpringConstant="1e6" Type="Sphere" Position="RightPesDigits -4.96733741203388354e-02 -3.42305734524209690e-02 -9.15368860094723791e-02" Quaternion="RightPesDigits 1.00000000000000000e+00 5.58364118830034784e-17 -2.83419934656720107e-15 4.75314232417645144e-16"/>

<GEOM Abort="False" BodyID="RightPesDigits" DampingConstant="1e4" ID="RightFootDigit3Contact2" Mu="1.0" Radius="0.005" SpringConstant="1e6" Type="Sphere" Position="RightPesDigits 1.10172625879660424e-01 -2.64965734524210440e-02 -9.15368860094726011e-02" Quaternion="RightPesDigits 1.00000000000000000e+00 5.58364118830034784e-17 -2.83419934656720107e-15 4.75314232417645144e-16"/>

<GEOM Abort="False" BodyID="RightPesDigits" DampingConstant="1e4" ID="RightFootDigit3Contact3" Mu="1.0" Radius="0.005" SpringConstant="1e6" Type="Sphere" Position="RightPesDigits 2.23528625879661880e-01 -1.03475734524213180e-02 -9.15368860094721432e-02" Quaternion="RightPesDigits 1.00000000000000000e+00 5.58364118830034784e-17 -2.83419934656720107e-15 4.75314232417645144e-16"/>

<GEOM Abort="False" BodyID="RightPesDigits" DampingConstant="1e4" ID="RightFootDigit3Contact4" Mu="1.0" Radius="0.005" SpringConstant="1e6" Type="Sphere" Position="RightPesDigits 3.71538625879662354e-01 -7.40057345242123819e-03 -9.15368860094719072e-02" Quaternion="RightPesDigits 1.00000000000000000e+00 5.58364118830034784e-17 -2.83419934656720107e-15 4.75314232417645144e-16"/>

<GEOM Abort="False" BodyID="RightPesDigits" DampingConstant="1e4" ID="RightFootDigit2Contact1" Mu="1.0" Radius="0.005" SpringConstant="1e6" Type="Sphere" Position="RightPesDigits -1.54653374120339332e-01 1.36386426547578321e-01 -9.15368860094720599e-02" Quaternion="RightPesDigits 1.00000000000000000e+00 5.58364118830034784e-17 -2.83419934656720107e-15 4.75314232417645144e-16"/>

<GEOM Abort="False" BodyID="RightPesDigits" DampingConstant="1e4" ID="RightFootDigit2Contact2" Mu="1.0" Radius="0.005" SpringConstant="1e6" Type="Sphere" Position="RightPesDigits -2.20373741203373635e-02 1.90545426547578667e-01 -9.15368860094715880e-02" Quaternion="RightPesDigits 1.00000000000000000e+00 5.58364118830034784e-17 -2.83419934656720107e-15 4.75314232417645144e-16"/>

<GEOM Abort="False" BodyID="RightPesDigits" DampingConstant="1e4" ID="RightFootDigit2Contact3" Mu="1.0" Radius="0.005" SpringConstant="1e6" Type="Sphere" Position="RightPesDigits 1.45892625879661370e-01 2.80762426547578825e-01 -9.15368860094719211e-02" Quaternion="RightPesDigits 1.00000000000000000e+00 5.58364118830034784e-17 -2.83419934656720107e-15 4.75314232417645144e-16"/>

<GEOM Abort="False" BodyID="LeftPesDigits" DampingConstant="1e4" ID="LeftFootDigit4Contact1" Mu="1.0" Radius="0.005" SpringConstant="1e6" Type="Sphere" Position="LeftPesDigits -1.40213374120337964e-01 1.89550573452418436e-01 -9.15368860094688264e-02" Quaternion="LeftPesDigits 1.00000000000000000e+00 4.72712147203679933e-16 4.15433746431270734e-15 -3.95516952522712018e-16"/>

<GEOM Abort="False" BodyID="LeftPesDigits" DampingConstant="1e4" ID="LeftFootDigit4Contact2" Mu="1.0" Radius="0.005" SpringConstant="1e6" Type="Sphere" Position="LeftPesDigits -1.40213374120337964e-01 1.89550573452418436e-01 -9.15368860094688264e-02" Quaternion="LeftPesDigits 1.00000000000000000e+00 4.72712147203679933e-16 4.15433746431270734e-15 -3.95516952522712018e-16"/>

<GEOM Abort="False" BodyID="LeftPesDigits" DampingConstant="1e4" ID="LeftFootDigit4Contact3" Mu="1.0" Radius="0.005" SpringConstant="1e6" Type="Sphere" Position="LeftPesDigits 1.43906258796627912e-02 2.08080573452417983e-01 -9.15368860094687292e-02" Quaternion="LeftPesDigits 1.00000000000000000e+00 4.72712147203679933e-16 4.15433746431270734e-15 -3.95516952522712018e-16"/>

<GEOM Abort="False" BodyID="LeftPesDigits" DampingConstant="1e4" ID="LeftFootDigit4Contact4" Mu="1.0" Radius="0.005" SpringConstant="1e6" Type="Sphere" Position="LeftPesDigits 7.44666258796626707e-02 2.21733573452417398e-01 -9.15368860094691733e-02" Quaternion="LeftPesDigits 1.00000000000000000e+00 4.72712147203679933e-16 4.15433746431270734e-15 -3.95516952522712018e-16"/>

<GEOM Abort="False" BodyID="LeftPesDigits" DampingConstant="1e4" ID="LeftFootDigit4Contact5" Mu="1.0" Radius="0.005" SpringConstant="1e6" Type="Sphere" Position="LeftPesDigits 1.95366625879662664e-01 2.49310573452416362e-01 -9.15368860094688541e-02" Quaternion="LeftPesDigits 1.00000000000000000e+00 4.72712147203679933e-16 4.15433746431270734e-15 -3.95516952522712018e-16"/>

<GEOM Abort="False" BodyID="LeftPesDigits" DampingConstant="1e4" ID="LeftFootDigit3Contact1" Mu="1.0" Radius="0.005" SpringConstant="1e6" Type="Sphere" Position="LeftPesDigits -4.96733741203375795e-02 3.42305734524176244e-02 -9.15368860094689929e-02" Quaternion="LeftPesDigits 1.00000000000000000e+00 4.72712147203679933e-16 4.15433746431270734e-15 -3.95516952522712018e-16"/>

<GEOM Abort="False" BodyID="LeftPesDigits" DampingConstant="1e4" ID="LeftFootDigit3Contact2" Mu="1.0" Radius="0.005" SpringConstant="1e6" Type="Sphere" Position="LeftPesDigits 1.10172625879663241e-01 2.64965734524179423e-02 -9.15368860094688958e-02" Quaternion="LeftPesDigits 1.00000000000000000e+00 4.72712147203679933e-16 4.15433746431270734e-15 -3.95516952522712018e-16"/>

<GEOM Abort="False" BodyID="LeftPesDigits" DampingConstant="1e4" ID="LeftFootDigit3Contact3" Mu="1.0" Radius="0.005" SpringConstant="1e6" Type="Sphere" Position="LeftPesDigits 2.23528625879663129e-01 1.03475734524179699e-02 -9.15368860094687986e-02" Quaternion="LeftPesDigits 1.00000000000000000e+00 4.72712147203679933e-16 4.15433746431270734e-15 -3.95516952522712018e-16"/>

<GEOM Abort="False" BodyID="LeftPesDigits" DampingConstant="1e4" ID="LeftFootDigit3Contact4" Mu="1.0" Radius="0.005" SpringConstant="1e6" Type="Sphere" Position="LeftPesDigits 3.71538625879664020e-01 7.40057345241765079e-03 -9.15368860094689790e-02" Quaternion="LeftPesDigits 1.00000000000000000e+00 4.72712147203679933e-16 4.15433746431270734e-15 -3.95516952522712018e-16"/>

<GEOM Abort="False" BodyID="LeftPesDigits" DampingConstant="1e4" ID="LeftFootDigit2Contact1" Mu="1.0" Radius="0.005" SpringConstant="1e6" Type="Sphere" Position="LeftPesDigits -1.54653374120338111e-01 -1.36386426547582484e-01 -9.15368860094692288e-02" Quaternion="LeftPesDigits 1.00000000000000000e+00 4.72712147203679933e-16 4.15433746431270734e-15 -3.95516952522712018e-16"/>

<GEOM Abort="False" BodyID="LeftPesDigits" DampingConstant="1e4" ID="LeftFootDigit2Contact2" Mu="1.0" Radius="0.005" SpringConstant="1e6" Type="Sphere" Position="LeftPesDigits -2.20373741203374676e-02 -1.90545426547582747e-01 -9.15368860094692011e-02" Quaternion="LeftPesDigits 1.00000000000000000e+00 4.72712147203679933e-16 4.15433746431270734e-15 -3.95516952522712018e-16"/>

<GEOM Abort="False" BodyID="LeftPesDigits" DampingConstant="1e4" ID="LeftFootDigit2Contact3" Mu="1.0" Radius="0.005" SpringConstant="1e6" Type="Sphere" Position="LeftPesDigits 1.45892625879662702e-01 -2.80762426547582045e-01 -9.15368860094688125e-02" Quaternion="LeftPesDigits 1.00000000000000000e+00 4.72712147203679933e-16 4.15433746431270734e-15 -3.95516952522712018e-16"/>

<GEOM Abort="true" BodyID="Trunk" DampingConstant="1e4" ID="HeadContact" Mu="1.0" Radius="0.01" SpringConstant="1e6" Type="Sphere" Position="Trunk 3.65901399815641870e+00 -6.23685043854356361e-04 -8.09425486254551907e-01" Quaternion="Trunk 1.00000000000000000e+00 1.03459615115069936e-21 8.51955057262338540e-16 3.97046694025453284e-22"/>

<GEOM Abort="true" BodyID="Trunk" DampingConstant="1e4" ID="TailContact" Mu="1.0" Radius="0.01" SpringConstant="1e6" Type="Sphere" Position="Trunk -8.33269600184358694e+00 -6.23685043854355927e-04 1.39614513745449031e-01" Quaternion="Trunk 1.00000000000000000e+00 1.03459615115069936e-21 8.51955057262338540e-16 3.97046694025453284e-22"/>

<MUSCLE ActivationK="0.17" ActivationKinetics="FALSE" ActivationRate="500" FastTwitchProportion="0.5" FibreLength="0.58402" ForcePerUnitArea="300000" ID="RightADD1" InsertionBodyID="RightThighDist" OriginBodyID="Trunk" PCA="1.26203001428571437e-01" ParallelStrainAtFmax="0.6" ParallelStrainModel="Square" ParallelStrainRateAtFmax="0" SerialStrainAtFmax="0.06" SerialStrainModel="Square" SerialStrainRateAtFmax="0" Strap="TwoPoint" TActivationA="8.00E-02" TActivationB="4.70E-04" TDeactivationA="9.00E-02" TDeactivationB="5.60E-04" Type="MinettiAlexanderComplete" VMaxFactor="8.4" Width="1" TendonLength="1.72770000000000007e-02" InitialFibreLength="5.51948756923913320e-01" StartActivation="1.00000000000000002e-03" Origin="Trunk -1.13295600184358358e+00 -1.15024685043854602e-01 -2.15905486254547641e-01" Insertion="RightThighDist -5.22909874374603914e-02 8.64523717969458427e-02 1.52278018094267137e-01"/>

<MUSCLE ActivationK="0.17" ActivationKinetics="FALSE" ActivationRate="500" FastTwitchProportion="0.5" FibreLength="0.522058" ForcePerUnitArea="300000" ID="RightADD2" InsertionBodyID="RightThighDist" OriginBodyID="Trunk" PCA="1.41181778571428579e-01" ParallelStrainAtFmax="0.6" ParallelStrainModel="Square" ParallelStrainRateAtFmax="0" SerialStrainAtFmax="0.06" SerialStrainModel="Square" SerialStrainRateAtFmax="0" Strap="TwoPoint" TActivationA="8.00E-02" TActivationB="4.70E-04" TDeactivationA="9.00E-02" TDeactivationB="5.60E-04" Type="MinettiAlexanderComplete" VMaxFactor="8.4" Width="1" TendonLength="1.93054499999999990e-01" InitialFibreLength="5.03034487143108944e-01" StartActivation="1.00000000000000002e-03" Origin="Trunk -1.20864600184358628e+00 -1.26554685043854337e-01 -9.20254862545487884e-02" Insertion="RightThighDist -7.16879874374595077e-02 1.22973717969456532e-02 1.72048018094266786e-01"/>

<MUSCLE ActivationK="0.17" ActivationKinetics="FALSE" ActivationRate="500" CylinderBodyID="RightThighDist" FastTwitchProportion="0.5" FibreLength="0.61312" ForcePerUnitArea="300000" ID="RightAMB" InsertionBodyID="RightShankProx" OriginBodyID="Trunk" PCA="8.54456100000000052e-02" ParallelStrainAtFmax="0.6" ParallelStrainModel="Square" ParallelStrainRateAtFmax="0" SerialStrainAtFmax="0.06" SerialStrainModel="Square" SerialStrainRateAtFmax="0" Strap="CylinderWrap" TActivationA="8.00E-02" TActivationB="4.70E-04" TDeactivationA="9.00E-02" TDeactivationB="5.60E-04" Type="MinettiAlexanderComplete" VMaxFactor="8.4" Width="1" TendonLength="6.08211999999999975e-01" InitialFibreLength="6.28004157463759594e-01" StartActivation="9.92656585871492192e-01" Origin="Trunk -6.22701001843581459e-01 -1.60006685043855040e-01 -6.80254862545492944e-02" Insertion="RightShankProx 2.62223981837553521e-01 7.04735726403172419e-02 7.30200828228598775e-02" CylinderPosition="RightThighDist 3.54320125625408877e-02 -8.96282030545892186e-05 -2.45151981905733868e-01" CylinderRadius="1.49999999999999994e-01" CylinderQuaternion="RightThighDist 6.73587051672092318e-01 -7.39106882633586038e-01 -1.22468908739189726e-03 -5.61616725347491420e-17"/>

<MUSCLE ActivationK="0.17" ActivationKinetics="FALSE" ActivationRate="500" CylinderBodyID="RightThighProx" FastTwitchProportion="0.5" FibreLength="0.326592" ForcePerUnitArea="300000" ID="RightCFB" InsertionBodyID="RightThighProx" OriginBodyID="Trunk" PCA="2.25679371428571418e-01" ParallelStrainAtFmax="0.6" ParallelStrainModel="Square" ParallelStrainRateAtFmax="0" SerialStrainAtFmax="0.06" SerialStrainModel="Square" SerialStrainRateAtFmax="0" Strap="CylinderWrap" TActivationA="8.00E-02" TActivationB="4.70E-04" TDeactivationA="9.00E-02" TDeactivationB="5.60E-04" Type="MinettiAlexanderComplete" VMaxFactor="8.4" Width="1" TendonLength="6.00694999999999979e-01" InitialFibreLength="3.28143734235225248e-01" StartActivation="1.00000000000000002e-03" Origin="Trunk -1.55563600184358442e+00 -3.23841685043854299e-01 3.93334513745452308e-01" Insertion="RightThighProx -2.90795112649503452e-02 -1.02094269612741359e-01 -8.51966252862564333e-02" CylinderPosition="RightThighProx -1.09328511264950912e-01 4.67017303872589301e-02 2.17453374713740599e-01" CylinderRadius="1.40000000000000013e-01" CylinderQuaternion="RightThighProx 7.02962587152480944e-01 7.09652405320287727e-01 4.72976181960657119e-02 -8.44051391279964955e-17"/>

<MUSCLE ActivationK="0.17" ActivationKinetics="FALSE" ActivationRate="500" CylinderBodyID="RightThighProx" FastTwitchProportion="0.5" FibreLength="0.537306" ForcePerUnitArea="300000" ID="RightCFL" InsertionBodyID="RightThighProx" OriginBodyID="Trunk" PCA="1.37175235714285720e-01" ParallelStrainAtFmax="0.6" ParallelStrainModel="Square" ParallelStrainRateAtFmax="0" SerialStrainAtFmax="0.06" SerialStrainModel="Square" SerialStrainRateAtFmax="0" Strap="CylinderWrap" TActivationA="8.00E-02" TActivationB="4.70E-04" TDeactivationA="9.00E-02" TDeactivationB="5.60E-04" Type="MinettiAlexanderComplete" VMaxFactor="8.4" Width="1" TendonLength="7.61693500000000023e-01" InitialFibreLength="5.24397532307550485e-01" StartActivation="1.00000000000000002e-03" Origin="Trunk -2.11570600184358870e+00 -1.25573685043854882e-01 1.13744513745449749e-01" Insertion="RightThighProx -8.29105112649524273e-02 5.58373038725814771e-03 -1.28416625286257441e-01" CylinderPosition="RightThighProx -1.09328511264950912e-01 4.67017303872589301e-02 2.17453374713740599e-01" CylinderRadius="1.40000000000000013e-01" CylinderQuaternion="RightThighProx 7.02962587152480944e-01 7.09652405320287727e-01 4.72976181960657119e-02 -8.44051391279964955e-17"/>

<MUSCLE ActivationK="0.17" ActivationKinetics="FALSE" ActivationRate="500" FastTwitchProportion="0.5" FibreLength="0.394464" ForcePerUnitArea="300000" ID="RightEDL" InsertionBodyID="RightPesDigits" OriginBodyID="RightThighDist" PCA="1.05331362857142868e-01" ParallelStrainAtFmax="0.6" ParallelStrainModel="Square" ParallelStrainRateAtFmax="0" SerialStrainAtFmax="0.06" SerialStrainModel="Square" SerialStrainRateAtFmax="0" Strap="NPoint" TActivationA="8.00E-02" TActivationB="4.70E-04" TDeactivationA="9.00E-02" TDeactivationB="5.60E-04" Type="MinettiAlexanderComplete" VMaxFactor="8.4" ViaPoint0BodyID="RightShankProx" ViaPoint1BodyID="RightTarsusProx" Width="1" TendonLength="1.49313399999999996e+00" InitialFibreLength="3.04646898115388587e-01" StartActivation="9.41812314341703538e-01" Origin="RightThighDist 1.62161012562539952e-01 -1.50123628203055082e-01 -2.27561981905734928e-01" Insertion="RightPesDigits -9.89933741203381373e-02 -2.94415734524208356e-02 6.60772139905284467e-02" ViaPoint0="RightShankProx 1.62405981837553032e-01 -8.79024273596820255e-02 1.19950082822859586e-01" ViaPoint1="RightTarsusProx 1.19246098399611797e-01 -4.15499979315985396e-02 5.54400740853583651e-02"/>

<MUSCLE ActivationK="0.17" ActivationKinetics="FALSE" ActivationRate="500" CylinderBodyID="RightShankDist" FastTwitchProportion="0.5" FibreLength="0.108004" ForcePerUnitArea="300000" ID="RightFB" InsertionBodyID="RightTarsusProx" OriginBodyID="RightShankProx" PCA="2.00714454285714300e-01" ParallelStrainAtFmax="0.6" ParallelStrainModel="Square" ParallelStrainRateAtFmax="0" SerialStrainAtFmax="0.06" SerialStrainModel="Square" SerialStrainRateAtFmax="0" Strap="CylinderWrap" TActivationA="8.00E-02" TActivationB="4.70E-04" TDeactivationA="9.00E-02" TDeactivationB="5.60E-04" Type="MinettiAlexanderComplete" VMaxFactor="8.4" Width="1" TendonLength="5.75146999999999964e-01" InitialFibreLength="6.89009929208548866e-02" StartActivation="4.72364911615230865e-01" Origin="RightShankProx -3.69910181624507062e-02 -1.09487427359682268e-01 -2.15519917177146164e-01" Insertion="RightTarsusProx 7.73630983996109606e-02 -1.15363997931599557e-01 5.85610740853584957e-02" CylinderPosition="RightShankDist -1.01786780229884480e-01 2.37569602806548333e-02 -2.46437684940376961e-01" CylinderRadius="1.00000000000000006e-01" CylinderQuaternion="RightShankDist 6.91443633612923714e-01 -7.21868003027174021e-01 -2.85006621276881929e-02 2.08166817117216759e-17"/>

<MUSCLE ActivationK="0.17" ActivationKinetics="FALSE" ActivationRate="500" Cylinder1BodyID="RightShankDist" Cylinder2BodyID="RightTarsusDist" FastTwitchProportion="0.5" FibreLength="0.36031" ForcePerUnitArea="300000" ID="RightFDL" InsertionBodyID="RightPesDigits" OriginBodyID="RightThighDist" PCA="1.10302055714285724e-01" ParallelStrainAtFmax="0.6" ParallelStrainModel="Square" ParallelStrainRateAtFmax="0" SerialStrainAtFmax="0.06" SerialStrainModel="Square" SerialStrainRateAtFmax="0" Strap="TwoCylinderWrap" TActivationA="8.00E-02" TActivationB="4.70E-04" TDeactivationA="9.00E-02" TDeactivationB="5.60E-04" Type="MinettiAlexanderComplete" VMaxFactor="8.4" Width="1" TendonLength="1.84912950000000009e+00" InitialFibreLength="2.87000467001203463e-01" StartActivation="9.68815981920511993e-01" Origin="RightThighDist -3.69798743745976526e-03 -6.70186282030549030e-02 -7.05819819057338510e-02" Insertion="RightPesDigits -9.32733741203394806e-02 -2.91655734524212638e-02 -5.93412860094721592e-02" Cylinder1Position="RightShankDist -1.01786780229884480e-01 2.37569602806548333e-02 -2.46437684940376961e-01" Cylinder1Radius="1.00000000000000006e-01" Cylinder2Position="RightTarsusDist 2.69872106259620645e-02 -5.00297675700250993e-02 -1.28191170237903745e-01" Cylinder2Radius="1.00000000000000006e-01" CylinderQuaternion="RightTarsusDist 5.60175638061691128e-01 5.18505147438855452e-01 4.57434305922831019e-01 -4.56190226075138761e-01"/>

<MUSCLE ActivationK="0.17" ActivationKinetics="FALSE" ActivationRate="500" CylinderBodyID="RightShankDist" FastTwitchProportion="0.5" FibreLength="0.105182" ForcePerUnitArea="300000" ID="RightFL" InsertionBodyID="RightTarsusProx" OriginBodyID="RightShankProx" PCA="3.09149338571428567e-01" ParallelStrainAtFmax="0.6" ParallelStrainModel="Square" ParallelStrainRateAtFmax="0" SerialStrainAtFmax="0.06" SerialStrainModel="Square" SerialStrainRateAtFmax="0" Strap="CylinderWrap" TActivationA="8.00E-02" TActivationB="4.70E-04" TDeactivationA="9.00E-02" TDeactivationB="5.60E-04" Type="MinettiAlexanderComplete" VMaxFactor="8.4" Width="1" TendonLength="8.72785499999999992e-01" InitialFibreLength="1.19293576032734008e-01" StartActivation="1.00000000000000002e-03" Origin="RightShankProx -4.25080181624527889e-02 -1.59281427359682093e-01 4.04700828228594517e-02" Insertion="RightTarsusProx -3.82169016003889098e-02 -1.46554997931598430e-01 9.77070740853579894e-02" CylinderPosition="RightShankDist -1.01786780229884480e-01 2.37569602806548333e-02 -2.46437684940376961e-01" CylinderRadius="1.00000000000000006e-01" CylinderQuaternion="RightShankDist 7.22430412936884148e-01 6.90905346817979993e-01 2.72782001270277172e-02 3.12250225675825215e-17"/>

<MUSCLE ActivationK="0.17" ActivationKinetics="FALSE" ActivationRate="500" CylinderBodyID="RightThighDist" FastTwitchProportion="0.5" FibreLength="0.196118" ForcePerUnitArea="300000" ID="RightFMTE" InsertionBodyID="RightShankProx" OriginBodyID="RightThighProx" PCA="3.13183377142857156e-01" ParallelStrainAtFmax="0.6" ParallelStrainModel="Square" ParallelStrainRateAtFmax="0" SerialStrainAtFmax="0.06" SerialStrainModel="Square" SerialStrainRateAtFmax="0" Strap="CylinderWrap" TActivationA="8.00E-02" TActivationB="4.70E-04" TDeactivationA="9.00E-02" TDeactivationB="5.60E-04" Type="MinettiAlexanderComplete" VMaxFactor="8.4" Width="1" TendonLength="7.07857500000000028e-01" InitialFibreLength="2.31824447128061051e-01" StartActivation="1.00000000000000002e-03" Origin="RightThighProx 2.07807488735051005e-01 -1.26553269612740216e-01 -2.47716625286260456e-01" Insertion="RightShankProx 2.53836981837553433e-01 -2.15014273596824609e-02 5.11800828228597959e-02" CylinderPosition="RightThighDist 3.54320125625408877e-02 -8.96282030545892186e-05 -2.45151981905733868e-01" CylinderRadius="1.40000000000000013e-01" CylinderQuaternion="RightThighDist 6.73587051672092318e-01 -7.39106882633586038e-01 -1.22468908739189726e-03 -5.61616725347491420e-17"/>

<MUSCLE ActivationK="0.17" ActivationKinetics="FALSE" ActivationRate="500" CylinderBodyID="RightThighDist" FastTwitchProportion="0.5" FibreLength="0.196634" ForcePerUnitArea="300000" ID="RightFMTI" InsertionBodyID="RightShankProx" OriginBodyID="RightThighProx" PCA="3.12361532857142854e-01" ParallelStrainAtFmax="0.6" ParallelStrainModel="Square" ParallelStrainRateAtFmax="0" SerialStrainAtFmax="0.06" SerialStrainModel="Square" SerialStrainRateAtFmax="0" Strap="CylinderWrap" TActivationA="8.00E-02" TActivationB="4.70E-04" TDeactivationA="9.00E-02" TDeactivationB="5.60E-04" Type="MinettiAlexanderComplete" VMaxFactor="8.4" Width="1" TendonLength="8.14023500000000011e-01" InitialFibreLength="2.31083022727241683e-01" StartActivation="1.00000000000000002e-03" Origin="RightThighProx 1.61843488735050028e-01 5.26347303872588684e-02 -1.89606625286259517e-01" Insertion="RightShankProx 2.76396981837552513e-01 6.74757264031703580e-03 2.84100828228586871e-02" CylinderPosition="RightThighDist 3.54320125625408877e-02 -8.96282030545892186e-05 -2.45151981905733868e-01" CylinderRadius="1.40000000000000013e-01" CylinderQuaternion="RightThighDist 6.73587051672092318e-01 -7.39106882633586038e-01 -1.22468908739189726e-03 -5.61616725347491420e-17"/>

<MUSCLE ActivationK="0.17" ActivationKinetics="FALSE" ActivationRate="500" FastTwitchProportion="0.5" FibreLength="0.774656" ForcePerUnitArea="300000" ID="RightFTE" InsertionBodyID="RightShankProx" OriginBodyID="Trunk" PCA="8.95487600000000050e-02" ParallelStrainAtFmax="0.6" ParallelStrainModel="Square" ParallelStrainRateAtFmax="0" SerialStrainAtFmax="0.06" SerialStrainModel="Square" SerialStrainRateAtFmax="0" Strap="NPoint" TActivationA="8.00E-02" TActivationB="4.70E-04" TDeactivationA="9.00E-02" TDeactivationB="5.60E-04" Type="MinettiAlexanderComplete" VMaxFactor="8.4" ViaPoint0BodyID="RightThighDist" Width="1" TendonLength="9.35692999999999997e-01" InitialFibreLength="7.40788631190070657e-01" StartActivation="1.00000000000000002e-03" Origin="Trunk -1.52103600184358267e+00 -3.35045685043854180e-01 4.74634513745447240e-01" Insertion="RightShankProx -1.21952018162452505e-01 7.75255726403178969e-02 1.80880082822862276e-01" ViaPoint0="RightThighDist -6.82519874374609981e-02 7.18373717969459646e-02 -1.69011981905730885e-01"/>

<MUSCLE ActivationK="0.17" ActivationKinetics="FALSE" ActivationRate="500" FastTwitchProportion="0.5" FibreLength="1.208824" ForcePerUnitArea="300000" ID="RightFTI1" InsertionBodyID="RightShankProx" OriginBodyID="Trunk" PCA="5.73859257142857182e-02" ParallelStrainAtFmax="0.6" ParallelStrainModel="Square" ParallelStrainRateAtFmax="0" SerialStrainAtFmax="0.06" SerialStrainModel="Square" SerialStrainRateAtFmax="0" Strap="NPoint" TActivationA="8.00E-02" TActivationB="4.70E-04" TDeactivationA="9.00E-02" TDeactivationB="5.60E-04" Type="MinettiAlexanderComplete" VMaxFactor="8.4" ViaPoint0BodyID="RightThighDist" Width="1" TendonLength="1.00000000000000002e-02" InitialFibreLength="9.46966912945714556e-01" StartActivation="1.00000000000000002e-03" Origin="Trunk -1.35566600184358377e+00 -7.42257850438539368e-02 -3.84845486254546343e-01" Insertion="RightShankProx -1.21952018162452644e-01 9.75255726403181089e-02 1.80880082822861499e-01" ViaPoint0="RightThighDist -6.82519874374598601e-02 9.18373717969455522e-02 -1.69011981905733299e-01"/>

<MUSCLE ActivationK="0.17" ActivationKinetics="FALSE" ActivationRate="500" FastTwitchProportion="0.5" FibreLength="0.73285" ForcePerUnitArea="300000" ID="RightFTI3" InsertionBodyID="RightShankProx" OriginBodyID="Trunk" PCA="9.46571385714285729e-02" ParallelStrainAtFmax="0.6" ParallelStrainModel="Square" ParallelStrainRateAtFmax="0" SerialStrainAtFmax="0.06" SerialStrainModel="Square" SerialStrainRateAtFmax="0" Strap="NPoint" TActivationA="8.00E-02" TActivationB="4.70E-04" TDeactivationA="9.00E-02" TDeactivationB="5.60E-04" Type="MinettiAlexanderComplete" VMaxFactor="8.4" ViaPoint0BodyID="RightThighDist" Width="1" TendonLength="3.95802500000000002e-01" InitialFibreLength="6.60677845420885035e-01" StartActivation="1.00000000000000002e-03" Origin="Trunk -1.19020600184358005e+00 -1.32019685043854779e-01 -9.13754862545503727e-02" Insertion="RightShankProx -1.21952018162451700e-01 8.75255726403175449e-02 1.80880082822860722e-01" ViaPoint0="RightThighDist -6.82519874374592772e-02 8.18373717969455849e-02 -1.69011981905734104e-01"/>

<MUSCLE ActivationK="0.17" ActivationKinetics="FALSE" ActivationRate="500" Cylinder1BodyID="RightThighDist" Cylinder2BodyID="RightShankDist" FastTwitchProportion="0.5" FibreLength="0.396152" ForcePerUnitArea="300000" ID="RightGL" InsertionBodyID="RightTarsusProx" OriginBodyID="RightThighDist" PCA="1.23122990000000015e-01" ParallelStrainAtFmax="0.6" ParallelStrainModel="Square" ParallelStrainRateAtFmax="0" SerialStrainAtFmax="0.06" SerialStrainModel="Square" SerialStrainRateAtFmax="0" Strap="TwoCylinderWrap" TActivationA="8.00E-02" TActivationB="4.70E-04" TDeactivationA="9.00E-02" TDeactivationB="5.60E-04" Type="MinettiAlexanderComplete" VMaxFactor="8.4" Width="1" TendonLength="1.20872700000000011e+00" InitialFibreLength="3.03328618521247817e-01" StartActivation="8.67678722172909200e-01" Origin="RightThighDist -2.92899874374602347e-02 1.94337179694557501e-03 -4.61981905732448657e-04" Insertion="RightTarsusProx -5.79669016003884277e-02 1.17340020684008860e-02 -4.60189259146411150e-02" Cylinder1Position="RightThighDist 3.54320125625408877e-02 -8.96282030545892186e-05 -2.45151981905733868e-01" Cylinder1Radius="1.40000000000000013e-01" Cylinder2Position="RightShankDist -1.01786780229884480e-01 2.37569602806548333e-02 -2.46437684940376961e-01" Cylinder2Radius="1.40000000000000013e-01" CylinderQuaternion="RightShankDist -6.86812903694792032e-02 -6.14801010710667728e-02 -6.70774955580601517e-01 7.35910345416693423e-01"/>

<MUSCLE ActivationK="0.17" ActivationKinetics="FALSE" ActivationRate="500" CylinderBodyID="RightShankDist" FastTwitchProportion="0.5" FibreLength="0.147806" ForcePerUnitArea="300000" ID="RightGM" InsertionBodyID="RightTarsusProx" OriginBodyID="RightShankProx" PCA="2.19997468571428545e-01" ParallelStrainAtFmax="0.6" ParallelStrainModel="Square" ParallelStrainRateAtFmax="0" SerialStrainAtFmax="0.06" SerialStrainModel="Square" SerialStrainRateAtFmax="0" Strap="CylinderWrap" TActivationA="8.00E-02" TActivationB="4.70E-04" TDeactivationA="9.00E-02" TDeactivationB="5.60E-04" Type="MinettiAlexanderComplete" VMaxFactor="8.4" Width="1" TendonLength="9.36578499999999980e-01" InitialFibreLength="1.70045290798143262e-01" StartActivation="1.00000000000000002e-03" Origin="RightShankProx -1.44393018162451869e-01 9.04535726403170315e-02 -2.81999171771424584e-02" Insertion="RightTarsusProx -6.19569016003898645e-02 3.54550020684007358e-02 -8.20569259146421287e-02" CylinderPosition="RightShankDist -1.01786780229884480e-01 2.37569602806548333e-02 -2.46437684940376961e-01" CylinderRadius="1.40000000000000013e-01" CylinderQuaternion="RightShankDist 7.22430412936884148e-01 6.90905346817979993e-01 2.72782001270277172e-02 3.12250225675825215e-17"/>

<MUSCLE ActivationK="0.17" ActivationKinetics="FALSE" ActivationRate="500" CylinderBodyID="RightThighProx" FastTwitchProportion="0.5" FibreLength="0.104712" ForcePerUnitArea="300000" ID="RightIFE" InsertionBodyID="RightThighProx" OriginBodyID="Trunk" PCA="4.14049275714285736e-01" ParallelStrainAtFmax="0.6" ParallelStrainModel="Square" ParallelStrainRateAtFmax="0" SerialStrainAtFmax="0.06" SerialStrainModel="Square" SerialStrainRateAtFmax="0" Strap="CylinderWrap" TActivationA="8.00E-02" TActivationB="4.70E-04" TDeactivationA="9.00E-02" TDeactivationB="5.60E-04" Type="MinettiAlexanderComplete" VMaxFactor="8.4" Width="1" TendonLength="7.20760999999999985e-01" InitialFibreLength="8.54133151178595312e-02" StartActivation="8.73727068969926024e-01" Origin="Trunk -9.20986001843584479e-01 -1.30266685043854719e-01 6.92284513745446639e-01" Insertion="RightThighProx 3.30948873504894898e-03 -1.57797269612741625e-01 1.10363374713741594e-01" CylinderPosition="RightThighProx -1.09328511264950912e-01 4.67017303872589301e-02 2.17453374713740599e-01" CylinderRadius="2.00000000000000011e-01" CylinderQuaternion="RightThighProx 7.07106781186548017e-01 9.51387406356029987e-18 7.07106781186547129e-01 -1.78893358460108193e-18"/>

<MUSCLE ActivationK="0.17" ActivationKinetics="FALSE" ActivationRate="500" FastTwitchProportion="0.5" FibreLength="0.38839" ForcePerUnitArea="300000" ID="RightILFB" InsertionBodyID="RightShankProx" OriginBodyID="Trunk" PCA="1.78607802857142867e-01" ParallelStrainAtFmax="0.6" ParallelStrainModel="Square" ParallelStrainRateAtFmax="0" SerialStrainAtFmax="0.06" SerialStrainModel="Square" SerialStrainRateAtFmax="0" Strap="NPoint" TActivationA="8.00E-02" TActivationB="4.70E-04" TDeactivationA="9.00E-02" TDeactivationB="5.60E-04" Type="MinettiAlexanderComplete" VMaxFactor="8.4" ViaPoint0BodyID="RightThighDist" Width="1" TendonLength="1.32873850000000004e+00" InitialFibreLength="3.65415648742996646e-01" StartActivation="1.00000000000000002e-03" Origin="Trunk -1.20079600184358215e+00 -2.05895685043854193e-01 5.66064513745451525e-01" Insertion="RightShankProx -6.17200181624524002e-02 -1.86736427359681684e-01 1.78240082822860302e-01" ViaPoint0="RightThighDist -7.13119874374593676e-02 -1.45838628203054516e-01 -1.48901981905734004e-01"/>

<MUSCLE ActivationK="0.17" ActivationKinetics="FALSE" ActivationRate="500" FastTwitchProportion="0.5" FibreLength="0.228928" ForcePerUnitArea="300000" ID="RightISTR" InsertionBodyID="RightThighProx" OriginBodyID="Trunk" PCA="3.21957458571428601e-01" ParallelStrainAtFmax="0.6" ParallelStrainModel="Square" ParallelStrainRateAtFmax="0" SerialStrainAtFmax="0.06" SerialStrainModel="Square" SerialStrainRateAtFmax="0" Strap="TwoPoint" TActivationA="8.00E-02" TActivationB="4.70E-04" TDeactivationA="9.00E-02" TDeactivationB="5.60E-04" Type="MinettiAlexanderComplete" VMaxFactor="8.4" Width="1" TendonLength="2.71683000000000008e-01" InitialFibreLength="2.19367749997203626e-01" StartActivation="1.00000000000000002e-03" Origin="Trunk -1.16552600184357980e+00 -1.52513685043854014e-01 -3.28954862545512983e-02" Insertion="RightThighProx -3.04235112649507040e-02 -1.19636269612741680e-01 -1.45066252862615392e-02"/>

<MUSCLE ActivationK="0.17" ActivationKinetics="FALSE" ActivationRate="500" CylinderBodyID="RightThighDist" FastTwitchProportion="0.5" FibreLength="1.023204" ForcePerUnitArea="300000" ID="RightIT1" InsertionBodyID="RightShankProx" OriginBodyID="Trunk" PCA="5.12003600000000073e-02" ParallelStrainAtFmax="0.6" ParallelStrainModel="Square" ParallelStrainRateAtFmax="0" SerialStrainAtFmax="0.06" SerialStrainModel="Square" SerialStrainRateAtFmax="0" Strap="CylinderWrap" TActivationA="8.00E-02" TActivationB="4.70E-04" TDeactivationA="9.00E-02" TDeactivationB="5.60E-04" Type="MinettiAlexanderComplete" VMaxFactor="8.4" Width="1" TendonLength="1.02445499999999989e+00" InitialFibreLength="1.12774873194198899e+00" StartActivation="3.16099323485963368e-01" Origin="Trunk -4.47847001843582504e-01 -1.39759685043854609e-01 8.35684513745450053e-01" Insertion="RightShankProx 2.70736981837554125e-01 -8.42742735968254886e-03 5.38900828228582041e-02" CylinderPosition="RightThighDist 3.54320125625408877e-02 -8.96282030545892186e-05 -2.45151981905733868e-01" CylinderRadius="1.40000000000000013e-01" CylinderQuaternion="RightThighDist 6.73587051672092318e-01 -7.39106882633586038e-01 -1.22468908739189726e-03 -5.61616725347491420e-17"/>

<MUSCLE ActivationK="0.17" ActivationKinetics="FALSE" ActivationRate="500" CylinderBodyID="RightThighDist" FastTwitchProportion="0.5" FibreLength="0.72819" ForcePerUnitArea="300000" ID="RightIT2" InsertionBodyID="RightShankProx" OriginBodyID="Trunk" PCA="7.19433285714285720e-02" ParallelStrainAtFmax="0.6" ParallelStrainModel="Square" ParallelStrainRateAtFmax="0" SerialStrainAtFmax="0.06" SerialStrainModel="Square" SerialStrainRateAtFmax="0" Strap="CylinderWrap" TActivationA="8.00E-02" TActivationB="4.70E-04" TDeactivationA="9.00E-02" TDeactivationB="5.60E-04" Type="MinettiAlexanderComplete" VMaxFactor="8.4" Width="1" TendonLength="1.40926550000000006e+00" InitialFibreLength="7.77876979948480818e-01" StartActivation="9.52165558761039477e-01" Origin="Trunk -7.02577001843582627e-01 -1.24086685043854617e-01 8.94804513745452557e-01" Insertion="RightShankProx 2.47656981837552109e-01 -2.35684273596823320e-02 4.63100828228600464e-02" CylinderPosition="RightThighDist 3.54320125625408877e-02 -8.96282030545892186e-05 -2.45151981905733868e-01" CylinderRadius="1.40000000000000013e-01" CylinderQuaternion="RightThighDist 6.73587051672092318e-01 -7.39106882633586038e-01 -1.22468908739189726e-03 -5.61616725347491420e-17"/>

<MUSCLE ActivationK="0.17" ActivationKinetics="FALSE" ActivationRate="500" FastTwitchProportion="0.5" FibreLength="0.57395" ForcePerUnitArea="300000" ID="RightIT3" InsertionBodyID="RightShankProx" OriginBodyID="Trunk" PCA="1.17715807142857135e-01" ParallelStrainAtFmax="0.6" ParallelStrainModel="Square" ParallelStrainRateAtFmax="0" SerialStrainAtFmax="0.06" SerialStrainModel="Square" SerialStrainRateAtFmax="0" Strap="NPoint" TActivationA="8.00E-02" TActivationB="4.70E-04" TDeactivationA="9.00E-02" TDeactivationB="5.60E-04" Type="MinettiAlexanderComplete" VMaxFactor="8.4" ViaPoint0BodyID="Trunk" ViaPoint1BodyID="RightThighDist" ViaPoint2BodyID="RightThighDist" Width="1" TendonLength="1.71128750000000007e+00" InitialFibreLength="6.07865014571561058e-01" StartActivation="1.00000000000000002e-03" Origin="Trunk -1.37985600184357993e+00 -2.52611685043854062e-01 6.83634513745448480e-01" Insertion="RightShankProx 2.59099981837554283e-01 -1.69974273596819256e-02 7.48800828228595866e-02" ViaPoint0="Trunk -1.23582600184358493e+00 -5.48127685043853563e-01 9.94245137454472516e-02" ViaPoint1="RightThighDist 4.98340125625407956e-02 -8.75926282030541764e-02 2.71018018094265123e-01" ViaPoint2="RightThighDist 1.62438012562541118e-01 -5.11326282030547669e-02 -2.53841981905733982e-01"/>

<MUSCLE ActivationK="0.17" ActivationKinetics="FALSE" ActivationRate="500" FastTwitchProportion="0.5" FibreLength="0.274946" ForcePerUnitArea="300000" ID="RightITC" InsertionBodyID="RightThighProx" OriginBodyID="Trunk" PCA="1.57688882857142859e-01" ParallelStrainAtFmax="0.6" ParallelStrainModel="Square" ParallelStrainRateAtFmax="0" SerialStrainAtFmax="0.06" SerialStrainModel="Square" SerialStrainRateAtFmax="0" Strap="TwoPoint" TActivationA="8.00E-02" TActivationB="4.70E-04" TDeactivationA="9.00E-02" TDeactivationB="5.60E-04" Type="MinettiAlexanderComplete" VMaxFactor="8.4" Width="1" TendonLength="4.45601499999999984e-01" InitialFibreLength="2.62509968960049245e-01" StartActivation="1.00000000000000000e+00" Origin="Trunk -3.97080001843582997e-01 -1.70289685043854722e-01 6.63424513745452193e-01" Insertion="RightThighProx 8.97784887350485394e-02 -7.80082696127413072e-02 1.86593374713740434e-01"/>

<MUSCLE ActivationK="0.17" ActivationKinetics="FALSE" ActivationRate="500" FastTwitchProportion="0.5" FibreLength="0.137054" ForcePerUnitArea="300000" ID="RightPIFE1" InsertionBodyID="RightThighProx" OriginBodyID="Trunk" PCA="3.16341935714285705e-01" ParallelStrainAtFmax="0.6" ParallelStrainModel="Square" ParallelStrainRateAtFmax="0" SerialStrainAtFmax="0.06" SerialStrainModel="Square" SerialStrainRateAtFmax="0" Strap="NPoint" TActivationA="8.00E-02" TActivationB="4.70E-04" TDeactivationA="9.00E-02" TDeactivationB="5.60E-04" Type="MinettiAlexanderComplete" VMaxFactor="8.4" ViaPoint0BodyID="RightThighProx" Width="1" TendonLength="9.14245500000000044e-01" InitialFibreLength="8.99056228010552821e-02" StartActivation="1.00000000000000000e+00" Origin="Trunk -7.21430001843582192e-01 -1.08243685043854232e-01 -7.86195486254551157e-01" Insertion="RightThighProx -1.58208511264950974e-01 -5.47172696127408917e-02 2.35703374713740116e-01" ViaPoint0="RightThighProx -8.57455112649506968e-02 2.21307303872586257e-02 -9.56766252862593647e-02"/>

<MUSCLE ActivationK="0.17" ActivationKinetics="FALSE" ActivationRate="500" FastTwitchProportion="0.5" FibreLength="0.135876" ForcePerUnitArea="300000" ID="RightPIFE2" InsertionBodyID="RightThighProx" OriginBodyID="Trunk" PCA="3.19084515714285699e-01" ParallelStrainAtFmax="0.6" ParallelStrainModel="Square" ParallelStrainRateAtFmax="0" SerialStrainAtFmax="0.06" SerialStrainModel="Square" SerialStrainRateAtFmax="0" Strap="NPoint" TActivationA="8.00E-02" TActivationB="4.70E-04" TDeactivationA="9.00E-02" TDeactivationB="5.60E-04" Type="MinettiAlexanderComplete" VMaxFactor="8.4" ViaPoint0BodyID="RightThighProx" Width="1" TendonLength="8.52528999999999981e-01" InitialFibreLength="9.26484730117929228e-02" StartActivation="8.37471225652255402e-01" Origin="Trunk -7.41941001843583137e-01 -9.77552850438545562e-02 -7.19035486254550382e-01" Insertion="RightThighProx -1.58208511264950974e-01 -5.47172696127408917e-02 2.35703374713740116e-01" ViaPoint0="RightThighProx -8.57455112649508355e-02 4.21307303872587788e-02 -9.56766252862604333e-02"/>

<MUSCLE ActivationK="0.17" ActivationKinetics="FALSE" ActivationRate="500" CylinderBodyID="RightThighProx" FastTwitchProportion="0.5" FibreLength="0.143538" ForcePerUnitArea="300000" ID="RightPIFE3" InsertionBodyID="RightThighProx" OriginBodyID="Trunk" PCA="3.02051914285714318e-01" ParallelStrainAtFmax="0.6" ParallelStrainModel="Square" ParallelStrainRateAtFmax="0" SerialStrainAtFmax="0.06" SerialStrainModel="Square" SerialStrainRateAtFmax="0" Strap="CylinderWrap" TActivationA="8.00E-02" TActivationB="4.70E-04" TDeactivationA="9.00E-02" TDeactivationB="5.60E-04" Type="MinettiAlexanderComplete" VMaxFactor="8.4" Width="1" TendonLength="6.75648499999999985e-01" InitialFibreLength="1.23253381234940035e-01" StartActivation="9.34154650566809908e-01" Origin="Trunk -1.17619600184358397e+00 -8.56938850438543759e-02 -3.06095486254550797e-01" Insertion="RightThighProx -4.25455112649511524e-02 -1.43863269612740013e-01 3.07093374713743428e-01" CylinderPosition="RightThighProx -1.09328511264950912e-01 4.67017303872589301e-02 2.17453374713740599e-01" CylinderRadius="1.00000000000000006e-01" CylinderQuaternion="RightThighProx 7.11226828138459721e-01 -7.01406458652054643e-01 -4.67480341542799854e-02 5.52672057424485762e-17"/>

<MUSCLE ActivationK="0.17" ActivationKinetics="FALSE" ActivationRate="500" FastTwitchProportion="0.5" FibreLength="0.240898" ForcePerUnitArea="300000" ID="RightPIFI1" InsertionBodyID="RightThighProx" OriginBodyID="Trunk" PCA="1.79976287142857128e-01" ParallelStrainAtFmax="0.6" ParallelStrainModel="Square" ParallelStrainRateAtFmax="0" SerialStrainAtFmax="0.06" SerialStrainModel="Square" SerialStrainRateAtFmax="0" Strap="TwoPoint" TActivationA="8.00E-02" TActivationB="4.70E-04" TDeactivationA="9.00E-02" TDeactivationB="5.60E-04" Type="MinettiAlexanderComplete" VMaxFactor="8.4" Width="1" TendonLength="2.22366499999999995e-01" InitialFibreLength="2.41458185693959992e-01" StartActivation="9.08028703907848067e-01" Origin="Trunk -5.77358001843582214e-01 -2.33866685043854272e-01 3.19214513745450790e-01" Insertion="RightThighProx 4.23274887350490320e-02 -1.32779269612741585e-01 9.79833747137389410e-02"/>

<MUSCLE ActivationK="0.17" ActivationKinetics="FALSE" ActivationRate="500" FastTwitchProportion="0.5" FibreLength="0.536014" ForcePerUnitArea="300000" ID="RightPIFI2" InsertionBodyID="RightThighProx" OriginBodyID="Trunk" PCA="8.08858128571428581e-02" ParallelStrainAtFmax="0.6" ParallelStrainModel="Square" ParallelStrainRateAtFmax="0" SerialStrainAtFmax="0.06" SerialStrainModel="Square" SerialStrainRateAtFmax="0" Strap="TwoPoint" TActivationA="8.00E-02" TActivationB="4.70E-04" TDeactivationA="9.00E-02" TDeactivationB="5.60E-04" Type="MinettiAlexanderComplete" VMaxFactor="8.4" Width="1" TendonLength="1.20031499999999999e-01" InitialFibreLength="5.62327274740404448e-01" StartActivation="8.96214053674951217e-01" Origin="Trunk -4.16834001843583601e-01 -2.56867685043854099e-01 4.50154513745450069e-01" Insertion="RightThighProx 1.05724488735048874e-01 5.91447303872586830e-02 -6.28366252862582325e-02"/>

<MUSCLE ActivationK="0.17" ActivationKinetics="FALSE" ActivationRate="500" CylinderBodyID="RightShankDist" FastTwitchProportion="0.5" FibreLength="0.173866" ForcePerUnitArea="300000" ID="RightTA" InsertionBodyID="RightTarsusProx" OriginBodyID="RightShankProx" PCA="1.24682018571428577e-01" ParallelStrainAtFmax="0.6" ParallelStrainModel="Square" ParallelStrainRateAtFmax="0" SerialStrainAtFmax="0.06" SerialStrainModel="Square" SerialStrainRateAtFmax="0" Strap="CylinderWrap" TActivationA="8.00E-02" TActivationB="4.70E-04" TDeactivationA="9.00E-02" TDeactivationB="5.60E-04" Type="MinettiAlexanderComplete" VMaxFactor="8.4" Width="1" TendonLength="7.97088499999999978e-01" InitialFibreLength="1.10203221035178045e-01" StartActivation="7.35005684359368527e-01" Origin="RightShankProx 1.19567981837550297e-01 3.07765726403172839e-02 -1.07079917177142075e-01" Insertion="RightTarsusProx 4.78630983996113854e-02 3.25980020684009733e-02 -9.28839259146412577e-02" CylinderPosition="RightShankDist -1.01786780229884480e-01 2.37569602806548333e-02 -2.46437684940376961e-01" CylinderRadius="1.40000000000000013e-01" CylinderQuaternion="RightShankDist 6.91443633612923714e-01 -7.21868003027174021e-01 -2.85006621276881929e-02 2.08166817117216759e-17"/>

<MUSCLE ActivationK="0.17" ActivationKinetics="FALSE" ActivationRate="500" CylinderBodyID="Trunk" FastTwitchProportion="0.5" FibreLength="0.25599" ForcePerUnitArea="300000" ID="RightShoulderExt" InsertionBodyID="RightArm" OriginBodyID="Trunk" PCA="1.59956502857142857e-01" ParallelStrainAtFmax="0.6" ParallelStrainModel="Square" ParallelStrainRateAtFmax="0" SerialStrainAtFmax="0.06" SerialStrainModel="Square" SerialStrainRateAtFmax="0" Strap="CylinderWrap" TActivationA="8.00E-02" TActivationB="4.70E-04" TDeactivationA="9.00E-02" TDeactivationB="5.60E-04" Type="MinettiAlexanderComplete" VMaxFactor="8.4" Width="1" TendonLength="1.61808499999999994e-01" InitialFibreLength="1.85031489272635907e-01" StartActivation="8.37119346957716504e-01" Origin="Trunk 1.71113399815642175e+00 -9.27205850438542895e-02 -3.28395486254549673e-01" Insertion="RightArm 8.94486987579963116e-02 -1.12464457872567189e-02 5.16233761509019493e-02" CylinderPosition="Trunk 1.55215399815641852e+00 -4.01299685043853660e-01 -3.59425486254552229e-01" CylinderRadius="7.00000000000000067e-02" CylinderQuaternion="Trunk 4.51466501090747652e-01 -8.91687416105032438e-01 3.27345437238498946e-02 -2.96571248775454091e-17"/>

<MUSCLE ActivationK="0.17" ActivationKinetics="FALSE" ActivationRate="500" CylinderBodyID="Trunk" FastTwitchProportion="0.5" FibreLength="0.20425" ForcePerUnitArea="300000" ID="RightShoulderFlex" InsertionBodyID="RightArm" OriginBodyID="Trunk" PCA="1.33650804285714270e-01" ParallelStrainAtFmax="0.6" ParallelStrainModel="Square" ParallelStrainRateAtFmax="0" SerialStrainAtFmax="0.06" SerialStrainModel="Square" SerialStrainRateAtFmax="0" Strap="CylinderWrap" TActivationA="8.00E-02" TActivationB="4.70E-04" TDeactivationA="9.00E-02" TDeactivationB="5.60E-04" Type="MinettiAlexanderComplete" VMaxFactor="8.4" Width="1" TendonLength="5.44008500000000006e-01" InitialFibreLength="2.23384293327969941e-01" StartActivation="1.00000000000000000e+00" Origin="Trunk 1.11642399815641724e+00 -6.96860685043854122e-01 1.18054513745451228e-01" Insertion="RightArm 3.91869875799622826e-03 5.08225542127435925e-02 5.64533761509058082e-02" CylinderPosition="Trunk 1.55215399815641852e+00 -4.01299685043853660e-01 -3.59425486254552229e-01" CylinderRadius="8.00000000000000017e-02" CylinderQuaternion="Trunk 8.92288069175463883e-01 4.51162591681393665e-01 -1.65625322475341508e-02 3.19611206685261164e-17"/>

<MUSCLE ActivationK="0.17" ActivationKinetics="FALSE" ActivationRate="500" Cylinder1BodyID="RightArm" Cylinder2BodyID="RightArm" FastTwitchProportion="0.5" FibreLength="0.432642" ForcePerUnitArea="300000" ID="RightShoulderExtElbowFlex" InsertionBodyID="RightForearm" OriginBodyID="Trunk" PCA="5.91529271428571438e-02" ParallelStrainAtFmax="0.6" ParallelStrainModel="Square" ParallelStrainRateAtFmax="0" SerialStrainAtFmax="0.06" SerialStrainModel="Square" SerialStrainRateAtFmax="0" Strap="TwoCylinderWrap" TActivationA="8.00E-02" TActivationB="4.70E-04" TDeactivationA="9.00E-02" TDeactivationB="5.60E-04" Type="MinettiAlexanderComplete" VMaxFactor="8.4" Width="1" TendonLength="1.67921500000000001e-01" InitialFibreLength="3.16617948104955305e-01" StartActivation="1.00000000000000000e+00" Origin="Trunk 1.63827399815641872e+00 -4.89657850438544179e-02 -4.94255486254550236e-01" Insertion="RightForearm 1.00922454005160367e-02 2.30937761122880017e-02 3.66534954584133363e-02" Cylinder1Position="RightArm 5.86786987579951264e-02 1.33050554212746003e-01 1.22763376150905240e-01" Cylinder1Radius="7.00000000000000067e-02" Cylinder2Position="RightArm -7.47313012420109807e-02 -1.18476445787258564e-01 -1.24436623849104366e-01" Cylinder2Radius="5.00000000000000028e-02" CylinderQuaternion="RightArm 4.51466501090748096e-01 -8.91687416105032216e-01 3.27345437238511436e-02 -4.57966997657876974e-16"/>

<MUSCLE ActivationK="0.17" ActivationKinetics="FALSE" ActivationRate="500" Cylinder1BodyID="RightArm" Cylinder2BodyID="RightArm" FastTwitchProportion="0.5" FibreLength="0.406186" ForcePerUnitArea="300000" ID="RightShoulderFlexElbowExt" InsertionBodyID="RightForearm" OriginBodyID="Trunk" PCA="5.25047657142857088e-02" ParallelStrainAtFmax="0.6" ParallelStrainModel="Square" ParallelStrainRateAtFmax="0" SerialStrainAtFmax="0.06" SerialStrainModel="Square" SerialStrainRateAtFmax="0" Strap="TwoCylinderWrap" TActivationA="8.00E-02" TActivationB="4.70E-04" TDeactivationA="9.00E-02" TDeactivationB="5.60E-04" Type="MinettiAlexanderComplete" VMaxFactor="8.4" Width="1" TendonLength="2.22519500000000009e-01" InitialFibreLength="5.01693931076533040e-01" StartActivation="1.00000000000000002e-03" Origin="Trunk 1.50939399815641973e+00 -4.72209685043856353e-01 -1.53545486254551167e-01" Insertion="RightForearm -7.32177545994838475e-02 -2.19382238877138189e-02 -1.88865045415882553e-02" Cylinder1Position="RightArm 5.86786987579951264e-02 1.33050554212746003e-01 1.22763376150905240e-01" Cylinder1Radius="8.00000000000000017e-02" Cylinder2Position="RightArm -7.47313012420109807e-02 -1.18476445787258564e-01 -1.24436623849104366e-01" Cylinder2Radius="5.00000000000000028e-02" CylinderQuaternion="RightArm 8.92288069175462883e-01 4.51162591681395608e-01 -1.65625322475338697e-02 -6.66133814775093727e-16"/>

<MUSCLE ActivationK="0.17" ActivationKinetics="FALSE" ActivationRate="500" CylinderBodyID="RightArm" FastTwitchProportion="0.5" FibreLength="0.18047" ForcePerUnitArea="300000" ID="RightElbowFlex" InsertionBodyID="RightForearm" OriginBodyID="RightArm" PCA="5.67230914285714316e-02" ParallelStrainAtFmax="0.6" ParallelStrainModel="Square" ParallelStrainRateAtFmax="0" SerialStrainAtFmax="0.06" SerialStrainModel="Square" SerialStrainRateAtFmax="0" Strap="CylinderWrap" TActivationA="8.00E-02" TActivationB="4.70E-04" TDeactivationA="9.00E-02" TDeactivationB="5.60E-04" Type="MinettiAlexanderComplete" VMaxFactor="8.4" Width="1" TendonLength="1.47905499999999995e-01" InitialFibreLength="1.29215481790741604e-01" StartActivation="9.88016790577838311e-01" Origin="RightArm 8.91986987579934387e-02 -1.14734457872543161e-02 5.33433761508990828e-02" Insertion="RightForearm -2.08977545994832106e-02 -2.36152238877135601e-02 -5.65045415849682511e-05" CylinderPosition="RightArm -7.47313012420109807e-02 -1.18476445787258564e-01 -1.24436623849104366e-01" CylinderRadius="5.00000000000000028e-02" CylinderQuaternion="RightArm 5.10642202366642484e-01 -8.47390937222036289e-01 -1.45509933255787649e-01 8.32667268468867159e-17"/>

<MUSCLE ActivationK="0.17" ActivationKinetics="FALSE" ActivationRate="500" CylinderBodyID="RightArm" FastTwitchProportion="0.5" FibreLength="0.161304" ForcePerUnitArea="300000" ID="RightElbowExt" InsertionBodyID="RightForearm" OriginBodyID="RightArm" PCA="9.51943185714285711e-02" ParallelStrainAtFmax="0.6" ParallelStrainModel="Square" ParallelStrainRateAtFmax="0" SerialStrainAtFmax="0.06" SerialStrainModel="Square" SerialStrainRateAtFmax="0" Strap="CylinderWrap" TActivationA="8.00E-02" TActivationB="4.70E-04" TDeactivationA="9.00E-02" TDeactivationB="5.60E-04" Type="MinettiAlexanderComplete" VMaxFactor="8.4" Width="1" TendonLength="1.77000999999999992e-01" InitialFibreLength="1.96917070644754139e-01" StartActivation="1.00000000000000002e-03" Origin="RightArm 7.86869875799373585e-03 5.48045542127445981e-02 6.50633761509021996e-02" Insertion="RightForearm -8.31277545994840716e-02 -1.72332238877141788e-02 -1.71965045415876545e-02" CylinderPosition="RightArm -7.47313012420109807e-02 -1.18476445787258564e-01 -1.24436623849104366e-01" CylinderRadius="5.00000000000000028e-02" CylinderQuaternion="RightArm 8.59793313048052732e-01 5.03276273357582293e-01 8.64202031538764265e-02 1.05471187339389852e-15"/>

<MUSCLE ActivationK="0.17" ActivationKinetics="FALSE" ActivationRate="500" CylinderBodyID="RightForearm" FastTwitchProportion="0.5" FibreLength="0.089134" ForcePerUnitArea="300000" ID="RightWristFlex" InsertionBodyID="RightHand" OriginBodyID="RightForearm" PCA="5.10433299999999979e-02" ParallelStrainAtFmax="0.6" ParallelStrainModel="Square" ParallelStrainRateAtFmax="0" SerialStrainAtFmax="0.06" SerialStrainModel="Square" SerialStrainRateAtFmax="0" Strap="CylinderWrap" TActivationA="8.00E-02" TActivationB="4.70E-04" TDeactivationA="9.00E-02" TDeactivationB="5.60E-04" Type="MinettiAlexanderComplete" VMaxFactor="8.4" Width="1" TendonLength="1.80143500000000012e-01" InitialFibreLength="9.51152759167329664e-02" StartActivation="7.59918069686395303e-01" Origin="RightForearm -5.86877545994839434e-02 1.72767761122861012e-02 -1.93650454158748181e-03" Insertion="RightHand -4.76424289763401204e-02 -1.59206833163738487e-02 5.61378581943531609e-03" CylinderPosition="RightForearm 9.33222454005200736e-02 9.67776112286364287e-04 -2.48265045415850295e-02" CylinderRadius="5.00000000000000028e-02" CylinderQuaternion="RightForearm 2.38221295664422766e-01 7.55612741974452051e-01 -6.10163911140124582e-01 1.94289029309402345e-16"/>

<MUSCLE ActivationK="0.17" ActivationKinetics="FALSE" ActivationRate="500" CylinderBodyID="RightForearm" FastTwitchProportion="0.5" FibreLength="0.09539" ForcePerUnitArea="300000" ID="RightWristExt" InsertionBodyID="RightHand" OriginBodyID="RightForearm" PCA="7.15436014285714406e-02" ParallelStrainAtFmax="0.6" ParallelStrainModel="Square" ParallelStrainRateAtFmax="0" SerialStrainAtFmax="0.06" SerialStrainModel="Square" SerialStrainRateAtFmax="0" Strap="CylinderWrap" TActivationA="8.00E-02" TActivationB="4.70E-04" TDeactivationA="9.00E-02" TDeactivationB="5.60E-04" Type="MinettiAlexanderComplete" VMaxFactor="8.4" Width="1" TendonLength="1.11800499999999997e-01" InitialFibreLength="7.66575031727982914e-02" StartActivation="3.53226618313153384e-01" Origin="RightForearm -5.97077545994836312e-02 -3.66022238877140096e-02 2.80934954584121412e-02" Insertion="RightHand -6.05824289763394336e-02 -3.78296833163731250e-02 2.93137858194356150e-02" CylinderPosition="RightForearm 9.33222454005200736e-02 9.67776112286364287e-04 -2.48265045415850295e-02" CylinderRadius="5.00000000000000028e-02" CylinderQuaternion="RightForearm 9.71210901036414498e-01 -1.85338782978665378e-01 1.49662691516700475e-01 8.32667268468866814e-16"/>

<MUSCLE ActivationK="0.17" ActivationKinetics="FALSE" ActivationRate="500" Cylinder1BodyID="RightForearm" Cylinder2BodyID="RightForearm" FastTwitchProportion="0.5" FibreLength="0.226944" ForcePerUnitArea="300000" ID="RightElbowFlexWristFlex" InsertionBodyID="RightHand" OriginBodyID="RightArm" PCA="3.25774471428571452e-02" ParallelStrainAtFmax="0.6" ParallelStrainModel="Square" ParallelStrainRateAtFmax="0" SerialStrainAtFmax="0.06" SerialStrainModel="Square" SerialStrainRateAtFmax="0" Strap="TwoCylinderWrap" TActivationA="8.00E-02" TActivationB="4.70E-04" TDeactivationA="9.00E-02" TDeactivationB="5.60E-04" Type="MinettiAlexanderComplete" VMaxFactor="8.4" Width="1" TendonLength="6.93669999999999981e-02" InitialFibreLength="1.74570559092098010e-01" StartActivation="5.35647254119384519e-01" Origin="RightArm -2.54813012420072871e-02 -5.63094457872577586e-02 -8.84666238491013251e-02" Insertion="RightHand -1.74224289763383784e-02 3.59843166836273376e-02 6.59537858194394616e-02" Cylinder1Position="RightForearm -8.09177545994836378e-02 -7.66122388771368554e-03 5.65834954584138114e-02" Cylinder1Radius="5.00000000000000028e-02" Cylinder2Position="RightForearm 9.33222454005200736e-02 9.67776112286364287e-04 -2.48265045415850295e-02" Cylinder2Radius="5.00000000000000028e-02" CylinderQuaternion="RightForearm 5.10642202366642928e-01 -8.47390937222036400e-01 -1.45509933255786650e-01 -4.99600361081320246e-16"/>

<MUSCLE ActivationK="0.17" ActivationKinetics="FALSE" ActivationRate="500" Cylinder1BodyID="RightForearm" Cylinder2BodyID="RightForearm" FastTwitchProportion="0.5" FibreLength="0.202574" ForcePerUnitArea="300000" ID="RightElbowExtWristExt" InsertionBodyID="RightHand" OriginBodyID="RightArm" PCA="5.47448557142857159e-02" ParallelStrainAtFmax="0.6" ParallelStrainModel="Square" ParallelStrainRateAtFmax="0" SerialStrainAtFmax="0.06" SerialStrainModel="Square" SerialStrainRateAtFmax="0" Strap="TwoCylinderWrap" TActivationA="8.00E-02" TActivationB="4.70E-04" TDeactivationA="9.00E-02" TDeactivationB="5.60E-04" Type="MinettiAlexanderComplete" VMaxFactor="8.4" Width="1" TendonLength="1.83773500000000006e-01" InitialFibreLength="2.30854509718390000e-01" StartActivation="1.00000000000000002e-03" Origin="RightArm -7.70813012420111660e-02 -9.64804457872566190e-02 -6.81866238491032756e-02" Insertion="RightHand -1.65424289763414743e-02 8.64431668362775768e-03 7.25637858194370794e-02" Cylinder1Position="RightForearm -8.09177545994836378e-02 -7.66122388771368554e-03 5.65834954584138114e-02" Cylinder1Radius="5.00000000000000028e-02" Cylinder2Position="RightForearm 9.33222454005200736e-02 9.67776112286364287e-04 -2.48265045415850295e-02" Cylinder2Radius="5.00000000000000028e-02" CylinderQuaternion="RightForearm 8.59793313048052399e-01 5.03276273357582737e-01 8.64202031538784388e-02 5.55111512312578147e-17"/>

<MUSCLE ActivationK="0.17" ActivationKinetics="FALSE" ActivationRate="500" FastTwitchProportion="0.5" FibreLength="0.58402" ForcePerUnitArea="300000" ID="LeftADD1" InsertionBodyID="LeftThighDist" OriginBodyID="Trunk" PCA="1.26203001428571437e-01" ParallelStrainAtFmax="0.6" ParallelStrainModel="Square" ParallelStrainRateAtFmax="0" SerialStrainAtFmax="0.06" SerialStrainModel="Square" SerialStrainRateAtFmax="0" Strap="TwoPoint" TActivationA="8.00E-02" TActivationB="4.70E-04" TDeactivationA="9.00E-02" TDeactivationB="5.60E-04" Type="MinettiAlexanderComplete" VMaxFactor="8.4" Width="1" TendonLength="1.72770000000000007e-02" InitialFibreLength="6.76010515594222650e-01" StartActivation="1.00000000000000000e+00" Origin="Trunk -1.13295600184358336e+00 1.13777314956145750e-01 -2.15905486254550305e-01" Insertion="LeftThighDist -5.22909874374591424e-02 -8.64523717969568617e-02 1.52278018094240325e-01"/>

<MUSCLE ActivationK="0.17" ActivationKinetics="FALSE" ActivationRate="500" FastTwitchProportion="0.5" FibreLength="0.522058" ForcePerUnitArea="300000" ID="LeftADD2" InsertionBodyID="LeftThighDist" OriginBodyID="Trunk" PCA="1.41181778571428579e-01" ParallelStrainAtFmax="0.6" ParallelStrainModel="Square" ParallelStrainRateAtFmax="0" SerialStrainAtFmax="0.06" SerialStrainModel="Square" SerialStrainRateAtFmax="0" Strap="TwoPoint" TActivationA="8.00E-02" TActivationB="4.70E-04" TDeactivationA="9.00E-02" TDeactivationB="5.60E-04" Type="MinettiAlexanderComplete" VMaxFactor="8.4" Width="1" TendonLength="1.93054499999999990e-01" InitialFibreLength="6.01448086441705110e-01" StartActivation="1.00000000000000000e+00" Origin="Trunk -1.20864600184358228e+00 1.25307314956144999e-01 -9.20254862545506203e-02" Insertion="LeftThighDist -7.16879874374580783e-02 -1.22973717969566219e-02 1.72048018094242194e-01"/>

<MUSCLE ActivationK="0.17" ActivationKinetics="FALSE" ActivationRate="500" CylinderBodyID="LeftThighDist" FastTwitchProportion="0.5" FibreLength="0.61312" ForcePerUnitArea="300000" ID="LeftAMB" InsertionBodyID="LeftShankProx" OriginBodyID="Trunk" PCA="8.54456100000000052e-02" ParallelStrainAtFmax="0.6" ParallelStrainModel="Square" ParallelStrainRateAtFmax="0" SerialStrainAtFmax="0.06" SerialStrainModel="Square" SerialStrainRateAtFmax="0" Strap="CylinderWrap" TActivationA="8.00E-02" TActivationB="4.70E-04" TDeactivationA="9.00E-02" TDeactivationB="5.60E-04" Type="MinettiAlexanderComplete" VMaxFactor="8.4" Width="1" TendonLength="6.08211999999999975e-01" InitialFibreLength="5.76544105082586467e-01" StartActivation="1.00000000000000002e-03" Origin="Trunk -6.22701001843582791e-01 1.58759314956145786e-01 -6.80254862545515981e-02" Insertion="LeftShankProx 2.62223981837555409e-01 -7.04735726403198648e-02 7.30200828228613208e-02" CylinderPosition="LeftThighDist 3.54320125625417343e-02 8.96282030428607532e-05 -2.45151981905760485e-01" CylinderRadius="1.49999999999999994e-01" CylinderQuaternion="LeftThighDist 7.39107897278670878e-01 -6.73586126973826027e-01 1.11612217191622647e-03 1.71303943252709670e-17"/>

<MUSCLE ActivationK="0.17" ActivationKinetics="FALSE" ActivationRate="500" CylinderBodyID="LeftThighProx" FastTwitchProportion="0.5" FibreLength="0.326592" ForcePerUnitArea="300000" ID="LeftCFB" InsertionBodyID="LeftThighProx" OriginBodyID="Trunk" PCA="2.25679371428571418e-01" ParallelStrainAtFmax="0.6" ParallelStrainModel="Square" ParallelStrainRateAtFmax="0" SerialStrainAtFmax="0.06" SerialStrainModel="Square" SerialStrainRateAtFmax="0" Strap="CylinderWrap" TActivationA="8.00E-02" TActivationB="4.70E-04" TDeactivationA="9.00E-02" TDeactivationB="5.60E-04" Type="MinettiAlexanderComplete" VMaxFactor="8.4" Width="1" TendonLength="6.00694999999999979e-01" InitialFibreLength="3.59101617500959258e-01" StartActivation="1.00000000000000000e+00" Origin="Trunk -1.55563600184358330e+00 3.22594314956146599e-01 3.93334513745454417e-01" Insertion="LeftThighProx -2.90795112649558374e-02 1.02094269612744162e-01 -8.51966252862698115e-02" CylinderPosition="LeftThighProx -1.09328511264955630e-01 -4.67017303872561199e-02 2.17453374713729913e-01" CylinderRadius="1.40000000000000013e-01" CylinderQuaternion="LeftThighProx 7.11226828138459055e-01 7.01406458652055309e-01 -4.67480341542797009e-02 7.62194127257309617e-17"/>

<MUSCLE ActivationK="0.17" ActivationKinetics="FALSE" ActivationRate="500" CylinderBodyID="LeftThighProx" FastTwitchProportion="0.5" FibreLength="0.537306" ForcePerUnitArea="300000" ID="LeftCFL" InsertionBodyID="LeftThighProx" OriginBodyID="Trunk" PCA="1.37175235714285720e-01" ParallelStrainAtFmax="0.6" ParallelStrainModel="Square" ParallelStrainRateAtFmax="0" SerialStrainAtFmax="0.06" SerialStrainModel="Square" SerialStrainRateAtFmax="0" Strap="CylinderWrap" TActivationA="8.00E-02" TActivationB="4.70E-04" TDeactivationA="9.00E-02" TDeactivationB="5.60E-04" Type="MinettiAlexanderComplete" VMaxFactor="8.4" Width="1" TendonLength="7.61693500000000023e-01" InitialFibreLength="5.97595509193357133e-01" StartActivation="1.00000000000000000e+00" Origin="Trunk -2.11570600184358293e+00 1.24326314956145476e-01 1.13744513745449111e-01" Insertion="LeftThighProx -8.29105112649553000e-02 -5.58373038725567487e-03 -1.28416625286266323e-01" CylinderPosition="LeftThighProx -1.09328511264955630e-01 -4.67017303872561199e-02 2.17453374713729913e-01" CylinderRadius="1.40000000000000013e-01" CylinderQuaternion="LeftThighProx 7.11226828138459055e-01 7.01406458652055309e-01 -4.67480341542797009e-02 7.62194127257309617e-17"/>

<MUSCLE ActivationK="0.17" ActivationKinetics="FALSE" ActivationRate="500" FastTwitchProportion="0.5" FibreLength="0.394464" ForcePerUnitArea="300000" ID="LeftEDL" InsertionBodyID="LeftPesDigits" OriginBodyID="LeftThighDist" PCA="1.05331362857142868e-01" ParallelStrainAtFmax="0.6" ParallelStrainModel="Square" ParallelStrainRateAtFmax="0" SerialStrainAtFmax="0.06" SerialStrainModel="Square" SerialStrainRateAtFmax="0" Strap="NPoint" TActivationA="8.00E-02" TActivationB="4.70E-04" TDeactivationA="9.00E-02" TDeactivationB="5.60E-04" Type="MinettiAlexanderComplete" VMaxFactor="8.4" ViaPoint0BodyID="LeftShankProx" ViaPoint1BodyID="LeftTarsusProx" Width="1" TendonLength="1.49313399999999996e+00" InitialFibreLength="3.75011891087765781e-01" StartActivation="1.00000000000000002e-03" Origin="LeftThighDist 1.62161012562542478e-01 1.50123628203042980e-01 -2.27561981905759325e-01" Insertion="LeftPesDigits -9.89933741203376932e-02 2.94415734524176992e-02 6.60772139905319300e-02" ViaPoint0="LeftShankProx 1.62405981837554919e-01 8.79024273596794997e-02 1.19950082822861681e-01" ViaPoint1="LeftTarsusProx 1.19246098399599543e-01 4.15499979316131252e-02 5.54400740853685792e-02"/>

<MUSCLE ActivationK="0.17" ActivationKinetics="FALSE" ActivationRate="500" CylinderBodyID="LeftShankDist" FastTwitchProportion="0.5" FibreLength="0.108004" ForcePerUnitArea="300000" ID="LeftFB" InsertionBodyID="LeftTarsusProx" OriginBodyID="LeftShankProx" PCA="2.00714454285714300e-01" ParallelStrainAtFmax="0.6" ParallelStrainModel="Square" ParallelStrainRateAtFmax="0" SerialStrainAtFmax="0.06" SerialStrainModel="Square" SerialStrainRateAtFmax="0" Strap="CylinderWrap" TActivationA="8.00E-02" TActivationB="4.70E-04" TDeactivationA="9.00E-02" TDeactivationB="5.60E-04" Type="MinettiAlexanderComplete" VMaxFactor="8.4" Width="1" TendonLength="5.75146999999999964e-01" InitialFibreLength="7.40184499203737356e-02" StartActivation="8.24465908120184249e-02" Origin="LeftShankProx -3.69910181624451898e-02 1.09487427359679701e-01 -2.15519917177139975e-01" Insertion="LeftTarsusProx 7.73630983995998445e-02 1.15363997931613171e-01 5.85610740853688416e-02" CylinderPosition="LeftShankDist -1.01786780229879345e-01 -2.37569602806652659e-02 -2.46437684940379320e-01" CylinderRadius="1.00000000000000006e-01" CylinderQuaternion="LeftShankDist 7.22430412936884592e-01 -6.90905346817979327e-01 2.72782001270272245e-02 -5.55111512312578270e-17"/>

<MUSCLE ActivationK="0.17" ActivationKinetics="FALSE" ActivationRate="500" Cylinder1BodyID="LeftShankDist" Cylinder2BodyID="LeftTarsusDist" FastTwitchProportion="0.5" FibreLength="0.36031" ForcePerUnitArea="300000" ID="LeftFDL" InsertionBodyID="LeftPesDigits" OriginBodyID="LeftThighDist" PCA="1.10302055714285724e-01" ParallelStrainAtFmax="0.6" ParallelStrainModel="Square" ParallelStrainRateAtFmax="0" SerialStrainAtFmax="0.06" SerialStrainModel="Square" SerialStrainRateAtFmax="0" Strap="TwoCylinderWrap" TActivationA="8.00E-02" TActivationB="4.70E-04" TDeactivationA="9.00E-02" TDeactivationB="5.60E-04" Type="MinettiAlexanderComplete" VMaxFactor="8.4" Width="1" TendonLength="1.84912950000000009e+00" InitialFibreLength="2.75820669399106710e-01" StartActivation="9.68815981920511993e-01" Origin="LeftThighDist -3.69798743745770875e-03 6.70186282030428015e-02 -7.05819819057583592e-02" Insertion="LeftPesDigits -9.32733741203380512e-02 2.91655734524178395e-02 -5.93412860094688355e-02" Cylinder1Position="LeftShankDist -1.01786780229879345e-01 -2.37569602806652659e-02 -2.46437684940379320e-01" Cylinder1Radius="1.00000000000000006e-01" Cylinder2Position="LeftTarsusDist 2.69872106259583591e-02 5.00297675700245512e-02 -1.28191170237905355e-01" Cylinder2Radius="1.00000000000000006e-01" CylinderQuaternion="LeftTarsusDist -6.70634426251661142e-01 -7.07082905057436650e-01 -1.48120377829773969e-01 1.68355532648043454e-01"/>

<MUSCLE ActivationK="0.17" ActivationKinetics="FALSE" ActivationRate="500" CylinderBodyID="LeftShankDist" FastTwitchProportion="0.5" FibreLength="0.105182" ForcePerUnitArea="300000" ID="LeftFL" InsertionBodyID="LeftTarsusProx" OriginBodyID="LeftShankProx" PCA="3.09149338571428567e-01" ParallelStrainAtFmax="0.6" ParallelStrainModel="Square" ParallelStrainRateAtFmax="0" SerialStrainAtFmax="0.06" SerialStrainModel="Square" SerialStrainRateAtFmax="0" Strap="CylinderWrap" TActivationA="8.00E-02" TActivationB="4.70E-04" TDeactivationA="9.00E-02" TDeactivationB="5.60E-04" Type="MinettiAlexanderComplete" VMaxFactor="8.4" Width="1" TendonLength="8.72785499999999992e-01" InitialFibreLength="7.92429707020156360e-02" StartActivation="1.00000000000000000e+00" Origin="LeftShankProx -4.25080181624450451e-02 1.59281427359679983e-01 4.04700828228587647e-02" Insertion="LeftTarsusProx -3.82169016004008932e-02 1.46554997931613001e-01 9.77070740853686753e-02" CylinderPosition="LeftShankDist -1.01786780229879345e-01 -2.37569602806652659e-02 -2.46437684940379320e-01" CylinderRadius="1.00000000000000006e-01" CylinderQuaternion="LeftShankDist 6.91443633612923048e-01 7.21868003027174798e-01 -2.85006621276882796e-02 4.16333634234433703e-17"/>

<MUSCLE ActivationK="0.17" ActivationKinetics="FALSE" ActivationRate="500" CylinderBodyID="LeftThighDist" FastTwitchProportion="0.5" FibreLength="0.196118" ForcePerUnitArea="300000" ID="LeftFMTE" InsertionBodyID="LeftShankProx" OriginBodyID="LeftThighProx" PCA="3.13183377142857156e-01" ParallelStrainAtFmax="0.6" ParallelStrainModel="Square" ParallelStrainRateAtFmax="0" SerialStrainAtFmax="0.06" SerialStrainModel="Square" SerialStrainRateAtFmax="0" Strap="CylinderWrap" TActivationA="8.00E-02" TActivationB="4.70E-04" TDeactivationA="9.00E-02" TDeactivationB="5.60E-04" Type="MinettiAlexanderComplete" VMaxFactor="8.4" Width="1" TendonLength="7.07857500000000028e-01" InitialFibreLength="1.93697699100396192e-01" StartActivation="9.91181391742496753e-01" Origin="LeftThighProx 2.07807488735045509e-01 1.26553269612745239e-01 -2.47716625286270392e-01" Insertion="LeftShankProx 2.53836981837555153e-01 2.15014273596808268e-02 5.11800828228608368e-02" CylinderPosition="LeftThighDist 3.54320125625417343e-02 8.96282030428607532e-05 -2.45151981905760485e-01" CylinderRadius="1.40000000000000013e-01" CylinderQuaternion="LeftThighDist 7.39107897278670878e-01 -6.73586126973826027e-01 1.11612217191622647e-03 1.71303943252709670e-17"/>

<MUSCLE ActivationK="0.17" ActivationKinetics="FALSE" ActivationRate="500" CylinderBodyID="LeftThighDist" FastTwitchProportion="0.5" FibreLength="0.196634" ForcePerUnitArea="300000" ID="LeftFMTI" InsertionBodyID="LeftShankProx" OriginBodyID="LeftThighProx" PCA="3.12361532857142854e-01" ParallelStrainAtFmax="0.6" ParallelStrainModel="Square" ParallelStrainRateAtFmax="0" SerialStrainAtFmax="0.06" SerialStrainModel="Square" SerialStrainRateAtFmax="0" Strap="CylinderWrap" TActivationA="8.00E-02" TActivationB="4.70E-04" TDeactivationA="9.00E-02" TDeactivationB="5.60E-04" Type="MinettiAlexanderComplete" VMaxFactor="8.4" Width="1" TendonLength="8.14023500000000011e-01" InitialFibreLength="2.28920008747714149e-01" StartActivation="3.78967652655440440e-02" Origin="LeftThighProx 1.61843488735046670e-01 -5.26347303872557390e-02 -1.89606625286265484e-01" Insertion="LeftShankProx 2.76396981837554956e-01 -6.74757264031961099e-03 2.84100828228620456e-02" CylinderPosition="LeftThighDist 3.54320125625417343e-02 8.96282030428607532e-05 -2.45151981905760485e-01" CylinderRadius="1.40000000000000013e-01" CylinderQuaternion="LeftThighDist 7.39107897278670878e-01 -6.73586126973826027e-01 1.11612217191622647e-03 1.71303943252709670e-17"/>

<MUSCLE ActivationK="0.17" ActivationKinetics="FALSE" ActivationRate="500" FastTwitchProportion="0.5" FibreLength="0.774656" ForcePerUnitArea="300000" ID="LeftFTE" InsertionBodyID="LeftShankProx" OriginBodyID="Trunk" PCA="8.95487600000000050e-02" ParallelStrainAtFmax="0.6" ParallelStrainModel="Square" ParallelStrainRateAtFmax="0" SerialStrainAtFmax="0.06" SerialStrainModel="Square" SerialStrainRateAtFmax="0" Strap="NPoint" TActivationA="8.00E-02" TActivationB="4.70E-04" TDeactivationA="9.00E-02" TDeactivationB="5.60E-04" Type="MinettiAlexanderComplete" VMaxFactor="8.4" ViaPoint0BodyID="LeftThighDist" Width="1" TendonLength="9.35692999999999997e-01" InitialFibreLength="8.01558755177404048e-01" StartActivation="1.00000000000000000e+00" Origin="Trunk -1.52103600184358001e+00 3.33798314956145425e-01 4.74634513745450348e-01" Insertion="LeftShankProx -1.21952018162445192e-01 -7.75255726403200618e-02 1.80880082822860000e-01" ViaPoint0="LeftThighDist -6.82519874374580421e-02 -7.18373717969568865e-02 -1.69011981905759584e-01"/>

<MUSCLE ActivationK="0.17" ActivationKinetics="FALSE" ActivationRate="500" FastTwitchProportion="0.5" FibreLength="1.208824" ForcePerUnitArea="300000" ID="LeftFTI1" InsertionBodyID="LeftShankProx" OriginBodyID="Trunk" PCA="5.73859257142857182e-02" ParallelStrainAtFmax="0.6" ParallelStrainModel="Square" ParallelStrainRateAtFmax="0" SerialStrainAtFmax="0.06" SerialStrainModel="Square" SerialStrainRateAtFmax="0" Strap="NPoint" TActivationA="8.00E-02" TActivationB="4.70E-04" TDeactivationA="9.00E-02" TDeactivationB="5.60E-04" Type="MinettiAlexanderComplete" VMaxFactor="8.4" ViaPoint0BodyID="LeftThighDist" Width="1" TendonLength="1.00000000000000002e-02" InitialFibreLength="1.16059337067764234e+00" StartActivation="1.00000000000000000e+00" Origin="Trunk -1.35566600184358221e+00 7.29784149561457651e-02 -3.84845486254550284e-01" Insertion="LeftShankProx -1.21952018162445608e-01 -9.75255726403198436e-02 1.80880082822860361e-01" ViaPoint0="LeftThighDist -6.82519874374583058e-02 -9.18373717969566544e-02 -1.69011981905759057e-01"/>

<MUSCLE ActivationK="0.17" ActivationKinetics="FALSE" ActivationRate="500" FastTwitchProportion="0.5" FibreLength="0.73285" ForcePerUnitArea="300000" ID="LeftFTI3" InsertionBodyID="LeftShankProx" OriginBodyID="Trunk" PCA="9.46571385714285729e-02" ParallelStrainAtFmax="0.6" ParallelStrainModel="Square" ParallelStrainRateAtFmax="0" SerialStrainAtFmax="0.06" SerialStrainModel="Square" SerialStrainRateAtFmax="0" Strap="NPoint" TActivationA="8.00E-02" TActivationB="4.70E-04" TDeactivationA="9.00E-02" TDeactivationB="5.60E-04" Type="MinettiAlexanderComplete" VMaxFactor="8.4" ViaPoint0BodyID="LeftThighDist" Width="1" TendonLength="3.95802500000000002e-01" InitialFibreLength="7.59712661685413182e-01" StartActivation="1.00000000000000000e+00" Origin="Trunk -1.19020600184358361e+00 1.30772314956145386e-01 -9.13754862545513580e-02" Insertion="LeftShankProx -1.21952018162446107e-01 -8.75255726403203066e-02 1.80880082822860777e-01" ViaPoint0="LeftThighDist -6.82519874374573760e-02 -8.18373717969565762e-02 -1.69011981905758085e-01"/>

<MUSCLE ActivationK="0.17" ActivationKinetics="FALSE" ActivationRate="500" Cylinder1BodyID="LeftThighDist" Cylinder2BodyID="LeftShankDist" FastTwitchProportion="0.5" FibreLength="0.396152" ForcePerUnitArea="300000" ID="LeftGL" InsertionBodyID="LeftTarsusProx" OriginBodyID="LeftThighDist" PCA="1.23122990000000015e-01" ParallelStrainAtFmax="0.6" ParallelStrainModel="Square" ParallelStrainRateAtFmax="0" SerialStrainAtFmax="0.06" SerialStrainModel="Square" SerialStrainRateAtFmax="0" Strap="TwoCylinderWrap" TActivationA="8.00E-02" TActivationB="4.70E-04" TDeactivationA="9.00E-02" TDeactivationB="5.60E-04" Type="MinettiAlexanderComplete" VMaxFactor="8.4" Width="1" TendonLength="1.20872700000000011e+00" InitialFibreLength="3.11281431539837339e-01" StartActivation="1.00000000000000000e+00" Origin="LeftThighDist -2.92899874374577818e-02 -1.94337179695682665e-03 -4.61981905758725164e-04" Insertion="LeftTarsusProx -5.79669016004004667e-02 -1.17340020683871071e-02 -4.60189259146312202e-02" Cylinder1Position="LeftThighDist 3.54320125625417343e-02 8.96282030428607532e-05 -2.45151981905760485e-01" Cylinder1Radius="1.40000000000000013e-01" Cylinder2Position="LeftShankDist -1.01786780229879345e-01 -2.37569602806652659e-02 -2.46437684940379320e-01" Cylinder2Radius="1.40000000000000013e-01" CylinderQuaternion="LeftShankDist -4.69358303284493905e-01 -5.15891175347084951e-01 -5.29279658269227959e-01 4.83137787467833646e-01"/>

<MUSCLE ActivationK="0.17" ActivationKinetics="FALSE" ActivationRate="500" CylinderBodyID="LeftShankDist" FastTwitchProportion="0.5" FibreLength="0.147806" ForcePerUnitArea="300000" ID="LeftGM" InsertionBodyID="LeftTarsusProx" OriginBodyID="LeftShankProx" PCA="2.19997468571428545e-01" ParallelStrainAtFmax="0.6" ParallelStrainModel="Square" ParallelStrainRateAtFmax="0" SerialStrainAtFmax="0.06" SerialStrainModel="Square" SerialStrainRateAtFmax="0" Strap="CylinderWrap" TActivationA="8.00E-02" TActivationB="4.70E-04" TDeactivationA="9.00E-02" TDeactivationB="5.60E-04" Type="MinettiAlexanderComplete" VMaxFactor="8.4" Width="1" TendonLength="9.36578499999999980e-01" InitialFibreLength="1.23172889945117839e-01" StartActivation="9.95437781854179304e-01" Origin="LeftShankProx -1.44393018162445042e-01 -9.04535726403201262e-02 -2.81999171771391728e-02" Insertion="LeftTarsusProx -6.19569016004009182e-02 -3.54550020683870176e-02 -8.20569259146319008e-02" CylinderPosition="LeftShankDist -1.01786780229879345e-01 -2.37569602806652659e-02 -2.46437684940379320e-01" CylinderRadius="1.40000000000000013e-01" CylinderQuaternion="LeftShankDist 6.91443633612923048e-01 7.21868003027174798e-01 -2.85006621276882796e-02 4.16333634234433703e-17"/>

<MUSCLE ActivationK="0.17" ActivationKinetics="FALSE" ActivationRate="500" CylinderBodyID="LeftThighProx" FastTwitchProportion="0.5" FibreLength="0.104712" ForcePerUnitArea="300000" ID="LeftIFE" InsertionBodyID="LeftThighProx" OriginBodyID="Trunk" PCA="4.14049275714285736e-01" ParallelStrainAtFmax="0.6" ParallelStrainModel="Square" ParallelStrainRateAtFmax="0" SerialStrainAtFmax="0.06" SerialStrainModel="Square" SerialStrainRateAtFmax="0" Strap="CylinderWrap" TActivationA="8.00E-02" TActivationB="4.70E-04" TDeactivationA="9.00E-02" TDeactivationB="5.60E-04" Type="MinettiAlexanderComplete" VMaxFactor="8.4" Width="1" TendonLength="7.20760999999999985e-01" InitialFibreLength="8.73556880781648504e-02" StartActivation="1.00000000000000002e-03" Origin="Trunk -9.20986001843584923e-01 1.29019314956145770e-01 6.92284513745448082e-01" Insertion="LeftThighProx 3.30948873504557234e-03 1.57797269612743207e-01 1.10363374713733323e-01" CylinderPosition="LeftThighProx -1.09328511264955630e-01 -4.67017303872561199e-02 2.17453374713729913e-01" CylinderRadius="2.00000000000000011e-01" CylinderQuaternion="LeftThighProx 7.07106781186547240e-01 -5.42101086242752217e-18 -7.07106781186547906e-01 2.76471553983803631e-17"/>

<MUSCLE ActivationK="0.17" ActivationKinetics="FALSE" ActivationRate="500" FastTwitchProportion="0.5" FibreLength="0.38839" ForcePerUnitArea="300000" ID="LeftILFB" InsertionBodyID="LeftShankProx" OriginBodyID="Trunk" PCA="1.78607802857142867e-01" ParallelStrainAtFmax="0.6" ParallelStrainModel="Square" ParallelStrainRateAtFmax="0" SerialStrainAtFmax="0.06" SerialStrainModel="Square" SerialStrainRateAtFmax="0" Strap="NPoint" TActivationA="8.00E-02" TActivationB="4.70E-04" TDeactivationA="9.00E-02" TDeactivationB="5.60E-04" Type="MinettiAlexanderComplete" VMaxFactor="8.4" ViaPoint0BodyID="LeftThighDist" Width="1" TendonLength="1.32873850000000004e+00" InitialFibreLength="3.69682494730152522e-01" StartActivation="9.78082034707072445e-01" Origin="Trunk -1.20079600184358104e+00 2.04648314956146188e-01 5.66064513745449527e-01" Insertion="LeftShankProx -6.17200181624451560e-02 1.86736427359680157e-01 1.78240082822860135e-01" ViaPoint0="LeftThighDist -7.13119874374583546e-02 1.45838628203043524e-01 -1.48901981905759012e-01"/>

<MUSCLE ActivationK="0.17" ActivationKinetics="FALSE" ActivationRate="500" FastTwitchProportion="0.5" FibreLength="0.228928" ForcePerUnitArea="300000" ID="LeftISTR" InsertionBodyID="LeftThighProx" OriginBodyID="Trunk" PCA="3.21957458571428601e-01" ParallelStrainAtFmax="0.6" ParallelStrainModel="Square" ParallelStrainRateAtFmax="0" SerialStrainAtFmax="0.06" SerialStrainModel="Square" SerialStrainRateAtFmax="0" Strap="TwoPoint" TActivationA="8.00E-02" TActivationB="4.70E-04" TDeactivationA="9.00E-02" TDeactivationB="5.60E-04" Type="MinettiAlexanderComplete" VMaxFactor="8.4" Width="1" TendonLength="2.71683000000000008e-01" InitialFibreLength="2.55886297310747413e-01" StartActivation="8.81691317286366072e-01" Origin="Trunk -1.16552600184358179e+00 1.51266314956145592e-01 -3.28954862545492027e-02" Insertion="LeftThighProx -3.04235112649566333e-02 1.19636269612743817e-01 -1.45066252862714358e-02"/>

<MUSCLE ActivationK="0.17" ActivationKinetics="FALSE" ActivationRate="500" CylinderBodyID="LeftThighDist" FastTwitchProportion="0.5" FibreLength="1.023204" ForcePerUnitArea="300000" ID="LeftIT1" InsertionBodyID="LeftShankProx" OriginBodyID="Trunk" PCA="5.12003600000000073e-02" ParallelStrainAtFmax="0.6" ParallelStrainModel="Square" ParallelStrainRateAtFmax="0" SerialStrainAtFmax="0.06" SerialStrainModel="Square" SerialStrainRateAtFmax="0" Strap="CylinderWrap" TActivationA="8.00E-02" TActivationB="4.70E-04" TDeactivationA="9.00E-02" TDeactivationB="5.60E-04" Type="MinettiAlexanderComplete" VMaxFactor="8.4" Width="1" TendonLength="1.02445499999999989e+00" InitialFibreLength="9.78543263367190108e-01" StartActivation="1.00000000000000002e-03" Origin="Trunk -4.47847001843583226e-01 1.38512314956145521e-01 8.35684513745449054e-01" Insertion="LeftShankProx 2.70736981837554957e-01 8.42742735968078985e-03 5.38900828228614862e-02" CylinderPosition="LeftThighDist 3.54320125625417343e-02 8.96282030428607532e-05 -2.45151981905760485e-01" CylinderRadius="1.40000000000000013e-01" CylinderQuaternion="LeftThighDist 7.39107897278670878e-01 -6.73586126973826027e-01 1.11612217191622647e-03 1.71303943252709670e-17"/>

<MUSCLE ActivationK="0.17" ActivationKinetics="FALSE" ActivationRate="500" CylinderBodyID="LeftThighDist" FastTwitchProportion="0.5" FibreLength="0.72819" ForcePerUnitArea="300000" ID="LeftIT2" InsertionBodyID="LeftShankProx" OriginBodyID="Trunk" PCA="7.19433285714285720e-02" ParallelStrainAtFmax="0.6" ParallelStrainModel="Square" ParallelStrainRateAtFmax="0" SerialStrainAtFmax="0.06" SerialStrainModel="Square" SerialStrainRateAtFmax="0" Strap="CylinderWrap" TActivationA="8.00E-02" TActivationB="4.70E-04" TDeactivationA="9.00E-02" TDeactivationB="5.60E-04" Type="MinettiAlexanderComplete" VMaxFactor="8.4" Width="1" TendonLength="1.40926550000000006e+00" InitialFibreLength="7.15140791424481503e-01" StartActivation="1.00000000000000002e-03" Origin="Trunk -7.02577001843581517e-01 1.22839314956146167e-01 8.94804513745450336e-01" Insertion="LeftShankProx 2.47656981837554996e-01 2.35684273596800976e-02 4.63100828228599701e-02" CylinderPosition="LeftThighDist 3.54320125625417343e-02 8.96282030428607532e-05 -2.45151981905760485e-01" CylinderRadius="1.40000000000000013e-01" CylinderQuaternion="LeftThighDist 7.39107897278670878e-01 -6.73586126973826027e-01 1.11612217191622647e-03 1.71303943252709670e-17"/>

<MUSCLE ActivationK="0.17" ActivationKinetics="FALSE" ActivationRate="500" FastTwitchProportion="0.5" FibreLength="0.57395" ForcePerUnitArea="300000" ID="LeftIT3" InsertionBodyID="LeftShankProx" OriginBodyID="Trunk" PCA="1.17715807142857135e-01" ParallelStrainAtFmax="0.6" ParallelStrainModel="Square" ParallelStrainRateAtFmax="0" SerialStrainAtFmax="0.06" SerialStrainModel="Square" SerialStrainRateAtFmax="0" Strap="NPoint" TActivationA="8.00E-02" TActivationB="4.70E-04" TDeactivationA="9.00E-02" TDeactivationB="5.60E-04" Type="MinettiAlexanderComplete" VMaxFactor="8.4" ViaPoint0BodyID="Trunk" ViaPoint1BodyID="LeftThighDist" ViaPoint2BodyID="LeftThighDist" Width="1" TendonLength="1.71128750000000007e+00" InitialFibreLength="5.84929861358243985e-01" StartActivation="1.00000000000000000e+00" Origin="Trunk -1.37985600184358015e+00 2.51364314956145363e-01 6.83634513745445593e-01" Insertion="LeftShankProx 2.59099981837555005e-01 1.69974273596797815e-02 7.48800828228612658e-02" ViaPoint0="Trunk -1.23582600184358582e+00 5.46880314956145530e-01 9.94245137454527333e-02" ViaPoint1="LeftThighDist 4.98340125625428079e-02 8.75926282030435321e-02 2.71018018094243862e-01" ViaPoint2="LeftThighDist 1.62438012562542755e-01 5.11326282030428458e-02 -2.53841981905759684e-01"/>

<MUSCLE ActivationK="0.17" ActivationKinetics="FALSE" ActivationRate="500" FastTwitchProportion="0.5" FibreLength="0.274946" ForcePerUnitArea="300000" ID="LeftITC" InsertionBodyID="LeftThighProx" OriginBodyID="Trunk" PCA="1.57688882857142859e-01" ParallelStrainAtFmax="0.6" ParallelStrainModel="Square" ParallelStrainRateAtFmax="0" SerialStrainAtFmax="0.06" SerialStrainModel="Square" SerialStrainRateAtFmax="0" Strap="TwoPoint" TActivationA="8.00E-02" TActivationB="4.70E-04" TDeactivationA="9.00E-02" TDeactivationB="5.60E-04" Type="MinettiAlexanderComplete" VMaxFactor="8.4" Width="1" TendonLength="4.45601499999999984e-01" InitialFibreLength="2.23201489267166486e-01" StartActivation="1.00000000000000002e-03" Origin="Trunk -3.97080001843582497e-01 1.69042314956145856e-01 6.63424513745450528e-01" Insertion="LeftThighProx 8.97784887350450284e-02 7.80082696127440967e-02 1.86593374713730775e-01"/>

<MUSCLE ActivationK="0.17" ActivationKinetics="FALSE" ActivationRate="500" FastTwitchProportion="0.5" FibreLength="0.137054" ForcePerUnitArea="300000" ID="LeftPIFE1" InsertionBodyID="LeftThighProx" OriginBodyID="Trunk" PCA="3.16341935714285705e-01" ParallelStrainAtFmax="0.6" ParallelStrainModel="Square" ParallelStrainRateAtFmax="0" SerialStrainAtFmax="0.06" SerialStrainModel="Square" SerialStrainRateAtFmax="0" Strap="NPoint" TActivationA="8.00E-02" TActivationB="4.70E-04" TDeactivationA="9.00E-02" TDeactivationB="5.60E-04" Type="MinettiAlexanderComplete" VMaxFactor="8.4" ViaPoint0BodyID="LeftThighProx" Width="1" TendonLength="9.14245500000000044e-01" InitialFibreLength="8.22481555184812752e-02" StartActivation="4.79842784420858703e-01" Origin="Trunk -7.21430001843584967e-01 1.06996314956145491e-01 -7.86195486254549047e-01" Insertion="LeftThighProx -1.58208511264954804e-01 5.47172696127440905e-02 2.35703374713734259e-01" ViaPoint0="LeftThighProx -8.57455112649567336e-02 -2.21307303872558224e-02 -9.56766252862704253e-02"/>

<MUSCLE ActivationK="0.17" ActivationKinetics="FALSE" ActivationRate="500" FastTwitchProportion="0.5" FibreLength="0.135876" ForcePerUnitArea="300000" ID="LeftPIFE2" InsertionBodyID="LeftThighProx" OriginBodyID="Trunk" PCA="3.19084515714285699e-01" ParallelStrainAtFmax="0.6" ParallelStrainModel="Square" ParallelStrainRateAtFmax="0" SerialStrainAtFmax="0.06" SerialStrainModel="Square" SerialStrainRateAtFmax="0" Strap="NPoint" TActivationA="8.00E-02" TActivationB="4.70E-04" TDeactivationA="9.00E-02" TDeactivationB="5.60E-04" Type="MinettiAlexanderComplete" VMaxFactor="8.4" ViaPoint0BodyID="LeftThighProx" Width="1" TendonLength="8.52528999999999981e-01" InitialFibreLength="8.28253902603184045e-02" StartActivation="8.37471225652255402e-01" Origin="Trunk -7.41941001843582915e-01 9.65079149561456351e-02 -7.19035486254548828e-01" Insertion="LeftThighProx -1.58208511264954804e-01 5.47172696127440905e-02 2.35703374713734259e-01" ViaPoint0="LeftThighProx -8.57455112649558593e-02 -4.21307303872563987e-02 -9.56766252862695649e-02"/>

<MUSCLE ActivationK="0.17" ActivationKinetics="FALSE" ActivationRate="500" CylinderBodyID="LeftThighProx" FastTwitchProportion="0.5" FibreLength="0.143538" ForcePerUnitArea="300000" ID="LeftPIFE3" InsertionBodyID="LeftThighProx" OriginBodyID="Trunk" PCA="3.02051914285714318e-01" ParallelStrainAtFmax="0.6" ParallelStrainModel="Square" ParallelStrainRateAtFmax="0" SerialStrainAtFmax="0.06" SerialStrainModel="Square" SerialStrainRateAtFmax="0" Strap="CylinderWrap" TActivationA="8.00E-02" TActivationB="4.70E-04" TDeactivationA="9.00E-02" TDeactivationB="5.60E-04" Type="MinettiAlexanderComplete" VMaxFactor="8.4" Width="1" TendonLength="6.75648499999999985e-01" InitialFibreLength="1.18093461556348506e-01" StartActivation="1.00000000000000002e-03" Origin="Trunk -1.17619600184358242e+00 8.44465149561456352e-02 -3.06095486254551796e-01" Insertion="LeftThighProx -4.25455112649558570e-02 1.43863269612743927e-01 3.07093374713731604e-01" CylinderPosition="LeftThighProx -1.09328511264955630e-01 -4.67017303872561199e-02 2.17453374713729913e-01" CylinderRadius="1.00000000000000006e-01" CylinderQuaternion="LeftThighProx 7.02962587152479057e-01 -7.09652405320289614e-01 4.72976181960662601e-02 -3.14418630020796224e-17"/>

<MUSCLE ActivationK="0.17" ActivationKinetics="FALSE" ActivationRate="500" FastTwitchProportion="0.5" FibreLength="0.240898" ForcePerUnitArea="300000" ID="LeftPIFI1" InsertionBodyID="LeftThighProx" OriginBodyID="Trunk" PCA="1.79976287142857128e-01" ParallelStrainAtFmax="0.6" ParallelStrainModel="Square" ParallelStrainRateAtFmax="0" SerialStrainAtFmax="0.06" SerialStrainModel="Square" SerialStrainRateAtFmax="0" Strap="TwoPoint" TActivationA="8.00E-02" TActivationB="4.70E-04" TDeactivationA="9.00E-02" TDeactivationB="5.60E-04" Type="MinettiAlexanderComplete" VMaxFactor="8.4" Width="1" TendonLength="2.22366499999999995e-01" InitialFibreLength="1.99297348172212285e-01" StartActivation="1.00000000000000002e-03" Origin="Trunk -5.77358001843583213e-01 2.32619314956145740e-01 3.19214513745451955e-01" Insertion="LeftThighProx 4.23274887350461732e-02 1.32779269612745332e-01 9.79833747137349165e-02"/>

<MUSCLE ActivationK="0.17" ActivationKinetics="FALSE" ActivationRate="500" FastTwitchProportion="0.5" FibreLength="0.536014" ForcePerUnitArea="300000" ID="LeftPIFI2" InsertionBodyID="LeftThighProx" OriginBodyID="Trunk" PCA="8.08858128571428581e-02" ParallelStrainAtFmax="0.6" ParallelStrainModel="Square" ParallelStrainRateAtFmax="0" SerialStrainAtFmax="0.06" SerialStrainModel="Square" SerialStrainRateAtFmax="0" Strap="TwoPoint" TActivationA="8.00E-02" TActivationB="4.70E-04" TDeactivationA="9.00E-02" TDeactivationB="5.60E-04" Type="MinettiAlexanderComplete" VMaxFactor="8.4" Width="1" TendonLength="1.20031499999999999e-01" InitialFibreLength="4.52979464111638253e-01" StartActivation="1.00000000000000002e-03" Origin="Trunk -4.16834001843583046e-01 2.55620314956146788e-01 4.50154513745447238e-01" Insertion="LeftThighProx 1.05724488735044295e-01 -5.91447303872558380e-02 -6.28366252862691266e-02"/>

<MUSCLE ActivationK="0.17" ActivationKinetics="FALSE" ActivationRate="500" CylinderBodyID="LeftShankDist" FastTwitchProportion="0.5" FibreLength="0.173866" ForcePerUnitArea="300000" ID="LeftTA" InsertionBodyID="LeftTarsusProx" OriginBodyID="LeftShankProx" PCA="1.24682018571428577e-01" ParallelStrainAtFmax="0.6" ParallelStrainModel="Square" ParallelStrainRateAtFmax="0" SerialStrainAtFmax="0.06" SerialStrainModel="Square" SerialStrainRateAtFmax="0" Strap="CylinderWrap" TActivationA="8.00E-02" TActivationB="4.70E-04" TDeactivationA="9.00E-02" TDeactivationB="5.60E-04" Type="MinettiAlexanderComplete" VMaxFactor="8.4" Width="1" TendonLength="7.97088499999999978e-01" InitialFibreLength="1.12291576332621407e-01" StartActivation="7.35005684359368527e-01" Origin="LeftShankProx 1.19567981837555334e-01 -3.07765726403196639e-02 -1.07079917177139550e-01" Insertion="LeftTarsusProx 4.78630983996000264e-02 -3.25980020683870400e-02 -9.28839259146309049e-02" CylinderPosition="LeftShankDist -1.01786780229879345e-01 -2.37569602806652659e-02 -2.46437684940379320e-01" CylinderRadius="1.40000000000000013e-01" CylinderQuaternion="LeftShankDist 7.22430412936884592e-01 -6.90905346817979327e-01 2.72782001270272245e-02 -5.55111512312578270e-17"/>

<MUSCLE ActivationK="0.17" ActivationKinetics="FALSE" ActivationRate="500" CylinderBodyID="Trunk" FastTwitchProportion="0.5" FibreLength="0.25599" ForcePerUnitArea="300000" ID="LeftShoulderExt" InsertionBodyID="LeftArm" OriginBodyID="Trunk" PCA="1.59956502857142857e-01" ParallelStrainAtFmax="0.6" ParallelStrainModel="Square" ParallelStrainRateAtFmax="0" SerialStrainAtFmax="0.06" SerialStrainModel="Square" SerialStrainRateAtFmax="0" Strap="CylinderWrap" TActivationA="8.00E-02" TActivationB="4.70E-04" TDeactivationA="9.00E-02" TDeactivationB="5.60E-04" Type="MinettiAlexanderComplete" VMaxFactor="8.4" Width="1" TendonLength="1.61808499999999994e-01" InitialFibreLength="2.10800858159657017e-01" StartActivation="1.00000000000000002e-03" Origin="Trunk 1.71113399815642198e+00 9.14732149561454794e-02 -3.28395486254547175e-01" Insertion="LeftArm 8.94486987579353465e-02 1.12464457871473480e-02 5.16233761509627964e-02" CylinderPosition="Trunk 1.55215399815641808e+00 4.00052314956146848e-01 -3.59425486254550453e-01" CylinderRadius="7.00000000000000067e-02" CylinderQuaternion="Trunk 8.92288069175463328e-01 -4.51162591681395053e-01 -1.65625322475341855e-02 1.24776555808928991e-17"/>

<MUSCLE ActivationK="0.17" ActivationKinetics="FALSE" ActivationRate="500" CylinderBodyID="Trunk" FastTwitchProportion="0.5" FibreLength="0.20425" ForcePerUnitArea="300000" ID="LeftShoulderFlex" InsertionBodyID="LeftArm" OriginBodyID="Trunk" PCA="1.33650804285714270e-01" ParallelStrainAtFmax="0.6" ParallelStrainModel="Square" ParallelStrainRateAtFmax="0" SerialStrainAtFmax="0.06" SerialStrainModel="Square" SerialStrainRateAtFmax="0" Strap="CylinderWrap" TActivationA="8.00E-02" TActivationB="4.70E-04" TDeactivationA="9.00E-02" TDeactivationB="5.60E-04" Type="MinettiAlexanderComplete" VMaxFactor="8.4" Width="1" TendonLength="5.44008500000000006e-01" InitialFibreLength="2.32385362714784688e-01" StartActivation="1.00000000000000002e-03" Origin="Trunk 1.11642399815641991e+00 6.95613314956147089e-01 1.18054513745451964e-01" Insertion="LeftArm 3.91869875793375393e-03 -5.08225542128513605e-02 5.64533761509629153e-02" CylinderPosition="Trunk 1.55215399815641808e+00 4.00052314956146848e-01 -3.59425486254550453e-01" CylinderRadius="8.00000000000000017e-02" CylinderQuaternion="Trunk 4.51466501090747707e-01 8.91687416105032549e-01 3.27345437238498321e-02 -8.65337891727282305e-17"/>

<MUSCLE ActivationK="0.17" ActivationKinetics="FALSE" ActivationRate="500" Cylinder1BodyID="LeftArm" Cylinder2BodyID="LeftArm" FastTwitchProportion="0.5" FibreLength="0.432642" ForcePerUnitArea="300000" ID="LeftShoulderExtElbowFlex" InsertionBodyID="LeftForearm" OriginBodyID="Trunk" PCA="5.91529271428571438e-02" ParallelStrainAtFmax="0.6" ParallelStrainModel="Square" ParallelStrainRateAtFmax="0" SerialStrainAtFmax="0.06" SerialStrainModel="Square" SerialStrainRateAtFmax="0" Strap="TwoCylinderWrap" TActivationA="8.00E-02" TActivationB="4.70E-04" TDeactivationA="9.00E-02" TDeactivationB="5.60E-04" Type="MinettiAlexanderComplete" VMaxFactor="8.4" Width="1" TendonLength="1.67921500000000001e-01" InitialFibreLength="4.37127325773931208e-01" StartActivation="7.99979388097418864e-01" Origin="Trunk 1.63827399815642027e+00 4.77184149561455107e-02 -4.94255486254551568e-01" Insertion="LeftForearm 1.00922454004985923e-02 -2.30937761121789362e-02 3.66534954583443845e-02" Cylinder1Position="LeftArm 5.86786987579370062e-02 -1.33050554212852057e-01 1.22763376150967801e-01" Cylinder1Radius="7.00000000000000067e-02" Cylinder2Position="LeftArm -7.47313012420642714e-02 1.18476445787152079e-01 -1.24436623849040751e-01" Cylinder2Radius="5.00000000000000028e-02" CylinderQuaternion="LeftArm 8.92288069175463550e-01 -4.51162591681394387e-01 -1.65625322475349349e-02 -6.93889390390722542e-16"/>

<MUSCLE ActivationK="0.17" ActivationKinetics="FALSE" ActivationRate="500" Cylinder1BodyID="LeftArm" Cylinder2BodyID="LeftArm" FastTwitchProportion="0.5" FibreLength="0.406186" ForcePerUnitArea="300000" ID="LeftShoulderFlexElbowExt" InsertionBodyID="LeftForearm" OriginBodyID="Trunk" PCA="5.25047657142857088e-02" ParallelStrainAtFmax="0.6" ParallelStrainModel="Square" ParallelStrainRateAtFmax="0" SerialStrainAtFmax="0.06" SerialStrainModel="Square" SerialStrainRateAtFmax="0" Strap="TwoCylinderWrap" TActivationA="8.00E-02" TActivationB="4.70E-04" TDeactivationA="9.00E-02" TDeactivationB="5.60E-04" Type="MinettiAlexanderComplete" VMaxFactor="8.4" Width="1" TendonLength="2.22519500000000009e-01" InitialFibreLength="4.07963588216069373e-01" StartActivation="1.00000000000000002e-03" Origin="Trunk 1.50939399815641662e+00 4.70962314956144990e-01 -1.53545486254552638e-01" Insertion="LeftForearm -7.32177545995045809e-02 2.19382238878223501e-02 -1.88865045416535156e-02" Cylinder1Position="LeftArm 5.86786987579370062e-02 -1.33050554212852057e-01 1.22763376150967801e-01" Cylinder1Radius="8.00000000000000017e-02" Cylinder2Position="LeftArm -7.47313012420642714e-02 1.18476445787152079e-01 -1.24436623849040751e-01" Cylinder2Radius="5.00000000000000028e-02" CylinderQuaternion="LeftArm 4.51466501090749428e-01 8.91687416105031661e-01 3.27345437238501860e-02 -4.16333634234433456e-17"/>

<MUSCLE ActivationK="0.17" ActivationKinetics="FALSE" ActivationRate="500" CylinderBodyID="LeftArm" FastTwitchProportion="0.5" FibreLength="0.18047" ForcePerUnitArea="300000" ID="LeftElbowFlex" InsertionBodyID="LeftForearm" OriginBodyID="LeftArm" PCA="5.67230914285714316e-02" ParallelStrainAtFmax="0.6" ParallelStrainModel="Square" ParallelStrainRateAtFmax="0" SerialStrainAtFmax="0.06" SerialStrainModel="Square" SerialStrainRateAtFmax="0" Strap="CylinderWrap" TActivationA="8.00E-02" TActivationB="4.70E-04" TDeactivationA="9.00E-02" TDeactivationB="5.60E-04" Type="MinettiAlexanderComplete" VMaxFactor="8.4" Width="1" TendonLength="1.47905499999999995e-01" InitialFibreLength="2.21585801349160533e-01" StartActivation="1.00000000000000002e-03" Origin="LeftArm 8.91986987579390656e-02 1.14734457871493722e-02 5.33433761509644055e-02" Insertion="LeftForearm -2.08977545995049190e-02 2.36152238878225250e-02 -5.65045416527857475e-05" CylinderPosition="LeftArm -7.47313012420642714e-02 1.18476445787152079e-01 -1.24436623849040751e-01" CylinderRadius="5.00000000000000028e-02" CylinderQuaternion="LeftArm 8.59793313048052399e-01 -5.03276273357583182e-01 8.64202031538770371e-02 2.22044604925031209e-16"/>

<MUSCLE ActivationK="0.17" ActivationKinetics="FALSE" ActivationRate="500" CylinderBodyID="LeftArm" FastTwitchProportion="0.5" FibreLength="0.161304" ForcePerUnitArea="300000" ID="LeftElbowExt" InsertionBodyID="LeftForearm" OriginBodyID="LeftArm" PCA="9.51943185714285711e-02" ParallelStrainAtFmax="0.6" ParallelStrainModel="Square" ParallelStrainRateAtFmax="0" SerialStrainAtFmax="0.06" SerialStrainModel="Square" SerialStrainRateAtFmax="0" Strap="CylinderWrap" TActivationA="8.00E-02" TActivationB="4.70E-04" TDeactivationA="9.00E-02" TDeactivationB="5.60E-04" Type="MinettiAlexanderComplete" VMaxFactor="8.4" Width="1" TendonLength="1.77000999999999992e-01" InitialFibreLength="1.13920579257202739e-01" StartActivation="8.38345111189259029e-01" Origin="LeftArm 7.86869875793382891e-03 -5.48045542128526297e-02 6.50633761509630676e-02" Insertion="LeftForearm -8.31277545995052353e-02 1.72332238878234630e-02 -1.71965045416533797e-02" CylinderPosition="LeftArm -7.47313012420642714e-02 1.18476445787152079e-01 -1.24436623849040751e-01" CylinderRadius="5.00000000000000028e-02" CylinderQuaternion="LeftArm 5.10642202366642040e-01 8.47390937222036622e-01 -1.45509933255787233e-01 -5.96744875736021246e-16"/>

<MUSCLE ActivationK="0.17" ActivationKinetics="FALSE" ActivationRate="500" CylinderBodyID="LeftForearm" FastTwitchProportion="0.5" FibreLength="0.089134" ForcePerUnitArea="300000" ID="LeftWristFlex" InsertionBodyID="LeftHand" OriginBodyID="LeftForearm" PCA="5.10433299999999979e-02" ParallelStrainAtFmax="0.6" ParallelStrainModel="Square" ParallelStrainRateAtFmax="0" SerialStrainAtFmax="0.06" SerialStrainModel="Square" SerialStrainRateAtFmax="0" Strap="CylinderWrap" TActivationA="8.00E-02" TActivationB="4.70E-04" TDeactivationA="9.00E-02" TDeactivationB="5.60E-04" Type="MinettiAlexanderComplete" VMaxFactor="8.4" Width="1" TendonLength="1.80143500000000012e-01" InitialFibreLength="1.00721682058880699e-01" StartActivation="6.61401659119939311e-01" Origin="LeftForearm -5.86877545995020677e-02 -1.72767761121778544e-02 -1.93650454165434521e-03" Insertion="LeftHand -4.76424289761812475e-02 1.59206833171624575e-02 5.61378581924270193e-03" CylinderPosition="LeftForearm 9.33222454004976748e-02 -9.67776112178636225e-04 -2.48265045416541791e-02" CylinderRadius="5.00000000000000028e-02" CylinderQuaternion="LeftForearm 9.71210901036414165e-01 1.85338782978665878e-01 1.49662691516702528e-01 -9.71445146547011726e-17"/>

<MUSCLE ActivationK="0.17" ActivationKinetics="FALSE" ActivationRate="500" CylinderBodyID="LeftForearm" FastTwitchProportion="0.5" FibreLength="0.09539" ForcePerUnitArea="300000" ID="LeftWristExt" InsertionBodyID="LeftHand" OriginBodyID="LeftForearm" PCA="7.15436014285714406e-02" ParallelStrainAtFmax="0.6" ParallelStrainModel="Square" ParallelStrainRateAtFmax="0" SerialStrainAtFmax="0.06" SerialStrainModel="Square" SerialStrainRateAtFmax="0" Strap="CylinderWrap" TActivationA="8.00E-02" TActivationB="4.70E-04" TDeactivationA="9.00E-02" TDeactivationB="5.60E-04" Type="MinettiAlexanderComplete" VMaxFactor="8.4" Width="1" TendonLength="1.11800499999999997e-01" InitialFibreLength="6.82418367938295717e-02" StartActivation="7.05729592914930537e-01" Origin="LeftForearm -5.97077545995046977e-02 3.66022238878218192e-02 2.80934954583467907e-02" Insertion="LeftHand -6.05824289761782986e-02 3.78296833171601135e-02 2.93137858192420823e-02" CylinderPosition="LeftForearm 9.33222454004976748e-02 -9.67776112178636225e-04 -2.48265045416541791e-02" CylinderRadius="5.00000000000000028e-02" CylinderQuaternion="LeftForearm 2.38221295664421601e-01 -7.55612741974453828e-01 -6.10163911140122917e-01 1.38777878078144537e-17"/>

<MUSCLE ActivationK="0.17" ActivationKinetics="FALSE" ActivationRate="500" Cylinder1BodyID="LeftForearm" Cylinder2BodyID="LeftForearm" FastTwitchProportion="0.5" FibreLength="0.226944" ForcePerUnitArea="300000" ID="LeftElbowFlexWristFlex" InsertionBodyID="LeftHand" OriginBodyID="LeftArm" PCA="3.25774471428571452e-02" ParallelStrainAtFmax="0.6" ParallelStrainModel="Square" ParallelStrainRateAtFmax="0" SerialStrainAtFmax="0.06" SerialStrainModel="Square" SerialStrainRateAtFmax="0" Strap="TwoCylinderWrap" TActivationA="8.00E-02" TActivationB="4.70E-04" TDeactivationA="9.00E-02" TDeactivationB="5.60E-04" Type="MinettiAlexanderComplete" VMaxFactor="8.4" Width="1" TendonLength="6.93669999999999981e-02" InitialFibreLength="2.80266707646056212e-01" StartActivation="1.00000000000000002e-03" Origin="LeftArm -2.54813012420652824e-02 5.63094457871510592e-02 -8.84666238490381535e-02" Insertion="LeftHand -1.74224289761790926e-02 -3.59843166828381286e-02 6.59537858192457138e-02" Cylinder1Position="LeftForearm -8.09177545995034414e-02 7.66122388782075267e-03 5.65834954583446931e-02" Cylinder1Radius="5.00000000000000028e-02" Cylinder2Position="LeftForearm 9.33222454004976748e-02 -9.67776112178636225e-04 -2.48265045416541791e-02" Cylinder2Radius="5.00000000000000028e-02" CylinderQuaternion="LeftForearm 8.59793313048051955e-01 -5.03276273357583515e-01 8.64202031538768428e-02 -2.63677968348474629e-16"/>

<MUSCLE ActivationK="0.17" ActivationKinetics="FALSE" ActivationRate="500" Cylinder1BodyID="LeftForearm" Cylinder2BodyID="LeftForearm" FastTwitchProportion="0.5" FibreLength="0.202574" ForcePerUnitArea="300000" ID="LeftElbowExtWristExt" InsertionBodyID="LeftHand" OriginBodyID="LeftArm" PCA="5.47448557142857159e-02" ParallelStrainAtFmax="0.6" ParallelStrainModel="Square" ParallelStrainRateAtFmax="0" SerialStrainAtFmax="0.06" SerialStrainModel="Square" SerialStrainRateAtFmax="0" Strap="TwoCylinderWrap" TActivationA="8.00E-02" TActivationB="4.70E-04" TDeactivationA="9.00E-02" TDeactivationB="5.60E-04" Type="MinettiAlexanderComplete" VMaxFactor="8.4" Width="1" TendonLength="1.83773500000000006e-01" InitialFibreLength="1.45925435692678102e-01" StartActivation="4.92369290788340963e-01" Origin="LeftArm -7.70813012420671628e-02 9.64804457871506760e-02 -6.81866238490392990e-02" Insertion="LeftHand -1.65424289761812102e-02 -8.64431668284121324e-03 7.25637858192413332e-02" Cylinder1Position="LeftForearm -8.09177545995034414e-02 7.66122388782075267e-03 5.65834954583446931e-02" Cylinder1Radius="5.00000000000000028e-02" Cylinder2Position="LeftForearm 9.33222454004976748e-02 -9.67776112178636225e-04 -2.48265045416541791e-02" Cylinder2Radius="5.00000000000000028e-02" CylinderQuaternion="LeftForearm 5.10642202366641818e-01 8.47390937222036844e-01 -1.45509933255786789e-01 2.08166817117216802e-16"/>

<DRIVER ID="LeftADD1Driver" StackSize="2" TargetID="LeftADD1" Type="StackedBoxCar" CycleTimes="1.05972657067207376e+00 1.05972657067207376e+00" Delays="8.81531855841173106e-01 9.57995252096319194e-01" Widths="4.92514213192211781e-01 3.00987663252927251e-01" Heights="3.51198650735234486e-01 9.79250852250310944e-01"/>

<DRIVER ID="LeftADD2Driver" StackSize="2" TargetID="LeftADD2" Type="StackedBoxCar" CycleTimes="1.05972657067207376e+00 1.05972657067207376e+00" Delays="8.42886832991188717e-01 8.85118147412359835e-01" Widths="4.38852180812009496e-01 3.40190013389476797e-01" Heights="8.70424742042042232e-01 7.21333250334017739e-01"/>

<DRIVER ID="LeftAMBDriver" StackSize="2" TargetID="LeftAMB" Type="StackedBoxCar" CycleTimes="1.05972657067207376e+00 1.05972657067207376e+00" Delays="6.34951368189246468e-01 2.41046975812761105e-01" Widths="2.92616636559804077e-01 4.43797213079819342e-01" Heights="7.68850097425194501e-01 9.92656585871492192e-01"/>

<DRIVER ID="LeftCFBDriver" StackSize="2" TargetID="LeftCFB" Type="StackedBoxCar" CycleTimes="1.05972657067207376e+00 1.05972657067207376e+00" Delays="7.45160651987298639e-01 6.70185242965641526e-01" Widths="6.34617184388605038e-01 5.58306843287118548e-01" Heights="6.94276084506002422e-01 5.16300291326436733e-01"/>

<DRIVER ID="LeftCFLDriver" StackSize="2" TargetID="LeftCFL" Type="StackedBoxCar" CycleTimes="1.05972657067207376e+00 1.05972657067207376e+00" Delays="8.81403690261850281e-01 6.48104293791233244e-01" Widths="2.63792215313988776e-01 5.54181104211985298e-01" Heights="8.67337024379940313e-01 1.43563721704503433e-01"/>

<DRIVER ID="LeftEDLDriver" StackSize="2" TargetID="LeftEDL" Type="StackedBoxCar" CycleTimes="1.05972657067207376e+00 1.05972657067207376e+00" Delays="1.76098960752885253e-01 1.24180505907737937e-01" Widths="1.34545586405636131e-01 6.18241193259774890e-01" Heights="2.13827990092159193e-01 9.41812314341703538e-01"/>

<DRIVER ID="LeftFBDriver" StackSize="2" TargetID="LeftFB" Type="StackedBoxCar" CycleTimes="1.05972657067207376e+00 1.05972657067207376e+00" Delays="8.80745602932291982e-01 2.84443672664069336e-01" Widths="1.77623765337092648e-01 3.12336023433592347e-01" Heights="2.18589346143109098e-01 4.72364911615230865e-01"/>

<DRIVER ID="LeftFDLDriver" StackSize="2" TargetID="LeftFDL" Type="StackedBoxCar" CycleTimes="1.05972657067207376e+00 1.05972657067207376e+00" Delays="4.32526801715708287e-01 7.90210370503439452e-01" Widths="8.85250172332386231e-01 1.08781333799026853e-01" Heights="9.68815981920511993e-01 1.10877649234856476e-01"/>

<DRIVER ID="LeftFLDriver" StackSize="2" TargetID="LeftFL" Type="StackedBoxCar" CycleTimes="1.05972657067207376e+00 1.05972657067207376e+00" Delays="8.93171339831812405e-01 7.23611290015530706e-01" Widths="3.99673505236276483e-01 6.01107200072540815e-01" Heights="3.32774163814462898e-01 9.57456287265953665e-01"/>

<DRIVER ID="LeftFMTEDriver" StackSize="2" TargetID="LeftFMTE" Type="StackedBoxCar" CycleTimes="1.05972657067207376e+00 1.05972657067207376e+00" Delays="8.40726732449808889e-01 5.42637165121019338e-01" Widths="2.10772701910571847e-01 9.62744614817797606e-02" Heights="9.91181391742496753e-01 4.55294067165753158e-01"/>

<DRIVER ID="LeftFMTIDriver" StackSize="2" TargetID="LeftFMTI" Type="StackedBoxCar" CycleTimes="1.05972657067207376e+00 1.05972657067207376e+00" Delays="5.13970322915959024e-02 6.78880664313317395e-01" Widths="1.10695129524425992e-01 5.28466239426035100e-01" Heights="9.59114299185301888e-01 3.78967652655440440e-02"/>

<DRIVER ID="LeftFTEDriver" StackSize="2" TargetID="LeftFTE" Type="StackedBoxCar" CycleTimes="1.05972657067207376e+00 1.05972657067207376e+00" Delays="7.67613402240539200e-01 7.51135419437800822e-01" Widths="2.63899458545517329e-01 3.87906838413097699e-01" Heights="3.04022027364117819e-01 9.45098491693282305e-01"/>

<DRIVER ID="LeftFTI1Driver" StackSize="2" TargetID="LeftFTI1" Type="StackedBoxCar" CycleTimes="1.05972657067207376e+00 1.05972657067207376e+00" Delays="9.03026476676232148e-01 6.41517477768627664e-01" Widths="3.50366224396681414e-01 5.39665864943624340e-01" Heights="7.54713812181957544e-01 5.24027334348152629e-01"/>

<DRIVER ID="LeftFTI3Driver" StackSize="2" TargetID="LeftFTI3" Type="StackedBoxCar" CycleTimes="1.05972657067207376e+00 1.05972657067207376e+00" Delays="8.18355935456991368e-01 6.76079834542006153e-01" Widths="4.93185855178302490e-01 4.80929843845100180e-01" Heights="2.98254589234954126e-01 9.62419462309555107e-01"/>

<DRIVER ID="LeftGLDriver" StackSize="2" TargetID="LeftGL" Type="StackedBoxCar" CycleTimes="1.05972657067207376e+00 1.05972657067207376e+00" Delays="6.09013849962250164e-01 6.69169929624944482e-01" Widths="7.67439908502997925e-01 9.03041564132863073e-01" Heights="5.50495251744782532e-01 8.67678722172909200e-01"/>

<DRIVER ID="LeftGMDriver" StackSize="2" TargetID="LeftGM" Type="StackedBoxCar" CycleTimes="1.05972657067207376e+00 1.05972657067207376e+00" Delays="6.99519719357873493e-01 8.20105905418930692e-01" Widths="2.32632945028792809e-01 4.97360688108316906e-01" Heights="8.35665442150801963e-01 9.95437781854179304e-01"/>

<DRIVER ID="LeftIFEDriver" StackSize="2" TargetID="LeftIFE" Type="StackedBoxCar" CycleTimes="1.05972657067207376e+00 1.05972657067207376e+00" Delays="6.66186349195900807e-01 2.02439734632442525e-01" Widths="7.87117013996331133e-02 6.30052373469742411e-01" Heights="2.05781491501761976e-01 9.26035784747509139e-01"/>

<DRIVER ID="LeftILFBDriver" StackSize="2" TargetID="LeftILFB" Type="StackedBoxCar" CycleTimes="1.05972657067207376e+00 1.05972657067207376e+00" Delays="9.87806812143151358e-01 6.35183177033513902e-01" Widths="3.87929620744837111e-01 1.26907029206167449e-01" Heights="9.78082034707072445e-01 5.46048081850858819e-02"/>

<DRIVER ID="LeftISTRDriver" StackSize="2" TargetID="LeftISTR" Type="StackedBoxCar" CycleTimes="1.05972657067207376e+00 1.05972657067207376e+00" Delays="6.67935756645324230e-01 6.85840245032242168e-01" Widths="6.08809599061864493e-01 6.69361336954198638e-01" Heights="9.24819093100182898e-02 7.89209407976347754e-01"/>

<DRIVER ID="LeftIT1Driver" StackSize="2" TargetID="LeftIT1" Type="StackedBoxCar" CycleTimes="1.05972657067207376e+00 1.05972657067207376e+00" Delays="1.55294810417424323e-01 8.21685870646195915e-01" Widths="6.00900908599734884e-01 4.24924604738468117e-02" Heights="3.16099323485963368e-01 4.54393157852830409e-01"/>

<DRIVER ID="LeftIT2Driver" StackSize="2" TargetID="LeftIT2" Type="StackedBoxCar" CycleTimes="1.05972657067207376e+00 1.05972657067207376e+00" Delays="3.06424193156690727e-01 2.06825552517337696e-01" Widths="1.76496840406589195e-01 6.48979352105925278e-01" Heights="3.81547774750544078e-01 9.52165558761039477e-01"/>

<DRIVER ID="LeftIT3Driver" StackSize="2" TargetID="LeftIT3" Type="StackedBoxCar" CycleTimes="1.05972657067207376e+00 1.05972657067207376e+00" Delays="7.19669305841839302e-01 8.03540493674558043e-01" Widths="4.41471503393578379e-01 5.77914435078858646e-01" Heights="3.69069635768816351e-01 7.23001633450127801e-01"/>

<DRIVER ID="LeftITCDriver" StackSize="2" TargetID="LeftITC" Type="StackedBoxCar" CycleTimes="1.05972657067207376e+00 1.05972657067207376e+00" Delays="2.52957547055369714e-01 4.27333727236858973e-01" Widths="5.84155696062560681e-01 3.43970732750160518e-02" Heights="9.78720567267582275e-01 9.33083533565503831e-02"/>

<DRIVER ID="LeftPIFE1Driver" StackSize="2" TargetID="LeftPIFE1" Type="StackedBoxCar" CycleTimes="1.05972657067207376e+00 1.05972657067207376e+00" Delays="4.66839743938847418e-01 3.15622625026181436e-01" Widths="5.63725914274277651e-01 7.58214063142036987e-01" Heights="9.49198833410452303e-01 4.79842784420858703e-01"/>

<DRIVER ID="LeftPIFE2Driver" StackSize="2" TargetID="LeftPIFE2" Type="StackedBoxCar" CycleTimes="1.05972657067207376e+00 1.05972657067207376e+00" Delays="4.47569131463070924e-01 5.45485771191542512e-01" Widths="6.53080436280998100e-01 9.83747688078515370e-02" Heights="8.36900309991758462e-01 1.15186703970614673e-01"/>

<DRIVER ID="LeftPIFE3Driver" StackSize="2" TargetID="LeftPIFE3" Type="StackedBoxCar" CycleTimes="1.05972657067207376e+00 1.05972657067207376e+00" Delays="1.42370495961471222e-01 5.84427622377834410e-01" Widths="6.42405313794570665e-01 2.99782945475205176e-01" Heights="9.34154650566809908e-01 1.90869034864791925e-01"/>

<DRIVER ID="LeftPIFI1Driver" StackSize="2" TargetID="LeftPIFI1" Type="StackedBoxCar" CycleTimes="1.05972657067207376e+00 1.05972657067207376e+00" Delays="4.35304563907612574e-01 1.70572348273081875e-01" Widths="4.42073371704192253e-01 5.24051844810052514e-01" Heights="1.72777694988700298e-01 7.35251008919147742e-01"/>

<DRIVER ID="LeftPIFI2Driver" StackSize="2" TargetID="LeftPIFI2" Type="StackedBoxCar" CycleTimes="1.05972657067207376e+00 1.05972657067207376e+00" Delays="4.78703505739052848e-01 2.97516041878430393e-01" Widths="1.13063099609140849e-01 6.17454999916658087e-01" Heights="5.72124975818866233e-03 9.75113888392787898e-01"/>

<DRIVER ID="LeftTADriver" StackSize="2" TargetID="LeftTA" Type="StackedBoxCar" CycleTimes="1.05972657067207376e+00 1.05972657067207376e+00" Delays="6.25639575703518025e-01 9.68266760091515577e-01" Widths="7.73169262378154143e-02 7.25993717844336084e-01" Heights="7.00423999344992332e-01 7.35005684359368527e-01"/>

<DRIVER ID="LeftShoulderExtDriver" StackSize="2" TargetID="LeftShoulderExt" Type="StackedBoxCar" CycleTimes="1.05972657067207376e+00 1.05972657067207376e+00" Delays="3.70019790296018947e-02 1.37340912164655549e-01" Widths="1.00364009962561521e-01 8.19596014608726331e-01" Heights="9.91265732415360867e-01 8.37119346957716504e-01"/>

<DRIVER ID="LeftShoulderFlexDriver" StackSize="2" TargetID="LeftShoulderFlex" Type="StackedBoxCar" CycleTimes="1.05972657067207376e+00 1.05972657067207376e+00" Delays="1.56140116073688134e-01 4.18103252302266970e-01" Widths="6.74505429030941461e-01 2.41373339235664758e-01" Heights="7.57940028701989732e-01 8.72460460961378637e-01"/>

<DRIVER ID="LeftShoulderExtElbowFlexDriver" StackSize="2" TargetID="LeftShoulderExtElbowFlex" Type="StackedBoxCar" CycleTimes="1.05972657067207376e+00 1.05972657067207376e+00" Delays="3.54607055393802606e-01 9.98453215738881905e-01" Widths="2.10061820391469367e-01 7.08691650315758537e-01" Heights="7.34855309694553482e-01 7.99979388097418864e-01"/>

<DRIVER ID="LeftShoulderFlexElbowExtDriver" StackSize="2" TargetID="LeftShoulderFlexElbowExt" Type="StackedBoxCar" CycleTimes="1.05972657067207376e+00 1.05972657067207376e+00" Delays="1.12766931782454810e-01 7.76968551369735527e-01" Widths="4.42082926996442693e-03 2.07301207614914940e-01" Heights="6.84540482423367180e-01 7.43144285637706292e-03"/>

<DRIVER ID="LeftElbowFlexDriver" StackSize="2" TargetID="LeftElbowFlex" Type="StackedBoxCar" CycleTimes="1.05972657067207376e+00 1.05972657067207376e+00" Delays="3.41057625134411624e-01 6.44424472671528137e-01" Widths="4.00171514023313468e-01 2.42972588830316472e-01" Heights="9.88016790577838311e-01 5.09190349286903765e-01"/>

<DRIVER ID="LeftElbowExtDriver" StackSize="2" TargetID="LeftElbowExt" Type="StackedBoxCar" CycleTimes="1.05972657067207376e+00 1.05972657067207376e+00" Delays="6.88441273168354573e-01 7.40068738360740497e-01" Widths="5.79968098253708791e-02 4.08760844454428285e-01" Heights="1.54857072836639131e-01 6.80116375956820507e-01"/>

<DRIVER ID="LeftWristFlexDriver" StackSize="2" TargetID="LeftWristFlex" Type="StackedBoxCar" CycleTimes="1.05972657067207376e+00 1.05972657067207376e+00" Delays="4.09911658423425362e-01 8.80520510550672070e-02" Widths="8.01933705549423781e-01 8.68564763882909707e-01" Heights="6.61401659119939311e-01 9.85164105664559642e-02"/>

<DRIVER ID="LeftWristExtDriver" StackSize="2" TargetID="LeftWristExt" Type="StackedBoxCar" CycleTimes="1.05972657067207376e+00 1.05972657067207376e+00" Delays="3.19995256930459049e-01 6.32782467577295504e-01" Widths="8.38732663477623541e-01 4.35526899854663641e-01" Heights="3.53226618313153384e-01 3.52502974601777153e-01"/>

<DRIVER ID="LeftElbowFlexWristFlexDriver" StackSize="2" TargetID="LeftElbowFlexWristFlex" Type="StackedBoxCar" CycleTimes="1.05972657067207376e+00 1.05972657067207376e+00" Delays="4.81790146082365645e-01 3.70074442472746457e-02" Widths="2.45543205328226738e-01 8.47046437367695582e-01" Heights="1.33281123033963722e-01 4.02366131085420797e-01"/>

<DRIVER ID="LeftElbowExtWristExtDriver" StackSize="2" TargetID="LeftElbowExtWristExt" Type="StackedBoxCar" CycleTimes="1.05972657067207376e+00 1.05972657067207376e+00" Delays="5.55689190005589473e-01 9.98195786861550860e-01" Widths="7.41347865129627803e-01 5.06905316838743986e-02" Heights="4.68610148796194004e-01 2.37591419921469420e-02"/>

<DRIVER ID="RightADD1Driver" StackSize="2" TargetID="RightADD1" Type="StackedBoxCar" CycleTimes="1.05972657067207376e+00 1.05972657067207376e+00" Delays="3.81531855841173106e-01 4.57995252096319194e-01" Widths="4.92514213192211781e-01 3.00987663252927251e-01" Heights="3.51198650735234486e-01 9.79250852250310944e-01"/>

<DRIVER ID="RightADD2Driver" StackSize="2" TargetID="RightADD2" Type="StackedBoxCar" CycleTimes="1.05972657067207376e+00 1.05972657067207376e+00" Delays="3.42886832991188717e-01 3.85118147412359835e-01" Widths="4.38852180812009496e-01 3.40190013389476797e-01" Heights="8.70424742042042232e-01 7.21333250334017739e-01"/>

<DRIVER ID="RightAMBDriver" StackSize="2" TargetID="RightAMB" Type="StackedBoxCar" CycleTimes="1.05972657067207376e+00 1.05972657067207376e+00" Delays="1.34951368189246468e-01 7.41046975812761133e-01" Widths="2.92616636559804077e-01 4.43797213079819342e-01" Heights="7.68850097425194501e-01 9.92656585871492192e-01"/>

<DRIVER ID="RightCFBDriver" StackSize="2" TargetID="RightCFB" Type="StackedBoxCar" CycleTimes="1.05972657067207376e+00 1.05972657067207376e+00" Delays="2.45160651987298639e-01 1.70185242965641526e-01" Widths="6.34617184388605038e-01 5.58306843287118548e-01" Heights="6.94276084506002422e-01 5.16300291326436733e-01"/>

<DRIVER ID="RightCFLDriver" StackSize="2" TargetID="RightCFL" Type="StackedBoxCar" CycleTimes="1.05972657067207376e+00 1.05972657067207376e+00" Delays="3.81403690261850281e-01 1.48104293791233244e-01" Widths="2.63792215313988776e-01 5.54181104211985298e-01" Heights="8.67337024379940313e-01 1.43563721704503433e-01"/>

<DRIVER ID="RightEDLDriver" StackSize="2" TargetID="RightEDL" Type="StackedBoxCar" CycleTimes="1.05972657067207376e+00 1.05972657067207376e+00" Delays="6.76098960752885225e-01 6.24180505907737881e-01" Widths="1.34545586405636131e-01 6.18241193259774890e-01" Heights="2.13827990092159193e-01 9.41812314341703538e-01"/>

<DRIVER ID="RightFBDriver" StackSize="2" TargetID="RightFB" Type="StackedBoxCar" CycleTimes="1.05972657067207376e+00 1.05972657067207376e+00" Delays="3.80745602932291982e-01 7.84443672664069336e-01" Widths="1.77623765337092648e-01 3.12336023433592347e-01" Heights="2.18589346143109098e-01 4.72364911615230865e-01"/>

<DRIVER ID="RightFDLDriver" StackSize="2" TargetID="RightFDL" Type="StackedBoxCar" CycleTimes="1.05972657067207376e+00 1.05972657067207376e+00" Delays="9.32526801715708231e-01 2.90210370503439452e-01" Widths="8.85250172332386231e-01 1.08781333799026853e-01" Heights="9.68815981920511993e-01 1.10877649234856476e-01"/>

<DRIVER ID="RightFLDriver" StackSize="2" TargetID="RightFL" Type="StackedBoxCar" CycleTimes="1.05972657067207376e+00 1.05972657067207376e+00" Delays="3.93171339831812405e-01 2.23611290015530706e-01" Widths="3.99673505236276483e-01 6.01107200072540815e-01" Heights="3.32774163814462898e-01 9.57456287265953665e-01"/>

<DRIVER ID="RightFMTEDriver" StackSize="2" TargetID="RightFMTE" Type="StackedBoxCar" CycleTimes="1.05972657067207376e+00 1.05972657067207376e+00" Delays="3.40726732449808889e-01 4.26371651210193381e-02" Widths="2.10772701910571847e-01 9.62744614817797606e-02" Heights="9.91181391742496753e-01 4.55294067165753158e-01"/>

<DRIVER ID="RightFMTIDriver" StackSize="2" TargetID="RightFMTI" Type="StackedBoxCar" CycleTimes="1.05972657067207376e+00 1.05972657067207376e+00" Delays="5.51397032291595868e-01 1.78880664313317395e-01" Widths="1.10695129524425992e-01 5.28466239426035100e-01" Heights="9.59114299185301888e-01 3.78967652655440440e-02"/>

<DRIVER ID="RightFTEDriver" StackSize="2" TargetID="RightFTE" Type="StackedBoxCar" CycleTimes="1.05972657067207376e+00 1.05972657067207376e+00" Delays="2.67613402240539200e-01 2.51135419437800822e-01" Widths="2.63899458545517329e-01 3.87906838413097699e-01" Heights="3.04022027364117819e-01 9.45098491693282305e-01"/>

<DRIVER ID="RightFTI1Driver" StackSize="2" TargetID="RightFTI1" Type="StackedBoxCar" CycleTimes="1.05972657067207376e+00 1.05972657067207376e+00" Delays="4.03026476676232148e-01 1.41517477768627664e-01" Widths="3.50366224396681414e-01 5.39665864943624340e-01" Heights="7.54713812181957544e-01 5.24027334348152629e-01"/>

<DRIVER ID="RightFTI3Driver" StackSize="2" TargetID="RightFTI3" Type="StackedBoxCar" CycleTimes="1.05972657067207376e+00 1.05972657067207376e+00" Delays="3.18355935456991368e-01 1.76079834542006153e-01" Widths="4.93185855178302490e-01 4.80929843845100180e-01" Heights="2.98254589234954126e-01 9.62419462309555107e-01"/>

<DRIVER ID="RightGLDriver" StackSize="2" TargetID="RightGL" Type="StackedBoxCar" CycleTimes="1.05972657067207376e+00 1.05972657067207376e+00" Delays="1.09013849962250164e-01 1.69169929624944482e-01" Widths="7.67439908502997925e-01 9.03041564132863073e-01" Heights="5.50495251744782532e-01 8.67678722172909200e-01"/>

<DRIVER ID="RightGMDriver" StackSize="2" TargetID="RightGM" Type="StackedBoxCar" CycleTimes="1.05972657067207376e+00 1.05972657067207376e+00" Delays="1.99519719357873493e-01 3.20105905418930692e-01" Widths="2.32632945028792809e-01 4.97360688108316906e-01" Heights="8.35665442150801963e-01 9.95437781854179304e-01"/>

<DRIVER ID="RightIFEDriver" StackSize="2" TargetID="RightIFE" Type="StackedBoxCar" CycleTimes="1.05972657067207376e+00 1.05972657067207376e+00" Delays="1.66186349195900807e-01 7.02439734632442470e-01" Widths="7.87117013996331133e-02 6.30052373469742411e-01" Heights="2.05781491501761976e-01 9.26035784747509139e-01"/>

<DRIVER ID="RightILFBDriver" StackSize="2" TargetID="RightILFB" Type="StackedBoxCar" CycleTimes="1.05972657067207376e+00 1.05972657067207376e+00" Delays="4.87806812143151358e-01 1.35183177033513902e-01" Widths="3.87929620744837111e-01 1.26907029206167449e-01" Heights="9.78082034707072445e-01 5.46048081850858819e-02"/>

<DRIVER ID="RightISTRDriver" StackSize="2" TargetID="RightISTR" Type="StackedBoxCar" CycleTimes="1.05972657067207376e+00 1.05972657067207376e+00" Delays="1.67935756645324230e-01 1.85840245032242168e-01" Widths="6.08809599061864493e-01 6.69361336954198638e-01" Heights="9.24819093100182898e-02 7.89209407976347754e-01"/>

<DRIVER ID="RightIT1Driver" StackSize="2" TargetID="RightIT1" Type="StackedBoxCar" CycleTimes="1.05972657067207376e+00 1.05972657067207376e+00" Delays="6.55294810417424323e-01 3.21685870646195915e-01" Widths="6.00900908599734884e-01 4.24924604738468117e-02" Heights="3.16099323485963368e-01 4.54393157852830409e-01"/>

<DRIVER ID="RightIT2Driver" StackSize="2" TargetID="RightIT2" Type="StackedBoxCar" CycleTimes="1.05972657067207376e+00 1.05972657067207376e+00" Delays="8.06424193156690672e-01 7.06825552517337696e-01" Widths="1.76496840406589195e-01 6.48979352105925278e-01" Heights="3.81547774750544078e-01 9.52165558761039477e-01"/>

<DRIVER ID="RightIT3Driver" StackSize="2" TargetID="RightIT3" Type="StackedBoxCar" CycleTimes="1.05972657067207376e+00 1.05972657067207376e+00" Delays="2.19669305841839302e-01 3.03540493674558043e-01" Widths="4.41471503393578379e-01 5.77914435078858646e-01" Heights="3.69069635768816351e-01 7.23001633450127801e-01"/>

<DRIVER ID="RightITCDriver" StackSize="2" TargetID="RightITC" Type="StackedBoxCar" CycleTimes="1.05972657067207376e+00 1.05972657067207376e+00" Delays="7.52957547055369769e-01 9.27333727236858918e-01" Widths="5.84155696062560681e-01 3.43970732750160518e-02" Heights="9.78720567267582275e-01 9.33083533565503831e-02"/>

<DRIVER ID="RightPIFE1Driver" StackSize="2" TargetID="RightPIFE1" Type="StackedBoxCar" CycleTimes="1.05972657067207376e+00 1.05972657067207376e+00" Delays="9.66839743938847418e-01 8.15622625026181436e-01" Widths="5.63725914274277651e-01 7.58214063142036987e-01" Heights="9.49198833410452303e-01 4.79842784420858703e-01"/>

<DRIVER ID="RightPIFE2Driver" StackSize="2" TargetID="RightPIFE2" Type="StackedBoxCar" CycleTimes="1.05972657067207376e+00 1.05972657067207376e+00" Delays="9.47569131463070979e-01 4.54857711915425122e-02" Widths="6.53080436280998100e-01 9.83747688078515370e-02" Heights="8.36900309991758462e-01 1.15186703970614673e-01"/>

<DRIVER ID="RightPIFE3Driver" StackSize="2" TargetID="RightPIFE3" Type="StackedBoxCar" CycleTimes="1.05972657067207376e+00 1.05972657067207376e+00" Delays="6.42370495961471222e-01 8.44276223778344104e-02" Widths="6.42405313794570665e-01 2.99782945475205176e-01" Heights="9.34154650566809908e-01 1.90869034864791925e-01"/>

<DRIVER ID="RightPIFI1Driver" StackSize="2" TargetID="RightPIFI1" Type="StackedBoxCar" CycleTimes="1.05972657067207376e+00 1.05972657067207376e+00" Delays="9.35304563907612518e-01 6.70572348273081875e-01" Widths="4.42073371704192253e-01 5.24051844810052514e-01" Heights="1.72777694988700298e-01 7.35251008919147742e-01"/>

<DRIVER ID="RightPIFI2Driver" StackSize="2" TargetID="RightPIFI2" Type="StackedBoxCar" CycleTimes="1.05972657067207376e+00 1.05972657067207376e+00" Delays="9.78703505739052848e-01 7.97516041878430393e-01" Widths="1.13063099609140849e-01 6.17454999916658087e-01" Heights="5.72124975818866233e-03 9.75113888392787898e-01"/>

<DRIVER ID="RightTADriver" StackSize="2" TargetID="RightTA" Type="StackedBoxCar" CycleTimes="1.05972657067207376e+00 1.05972657067207376e+00" Delays="1.25639575703518025e-01 4.68266760091515577e-01" Widths="7.73169262378154143e-02 7.25993717844336084e-01" Heights="7.00423999344992332e-01 7.35005684359368527e-01"/>

<DRIVER ID="RightShoulderExtDriver" StackSize="2" TargetID="RightShoulderExt" Type="StackedBoxCar" CycleTimes="1.05972657067207376e+00 1.05972657067207376e+00" Delays="5.37001979029601895e-01 6.37340912164655604e-01" Widths="1.00364009962561521e-01 8.19596014608726331e-01" Heights="9.91265732415360867e-01 8.37119346957716504e-01"/>

<DRIVER ID="RightShoulderFlexDriver" StackSize="2" TargetID="RightShoulderFlex" Type="StackedBoxCar" CycleTimes="1.05972657067207376e+00 1.05972657067207376e+00" Delays="6.56140116073688162e-01 9.18103252302266970e-01" Widths="6.74505429030941461e-01 2.41373339235664758e-01" Heights="7.57940028701989732e-01 8.72460460961378637e-01"/>

<DRIVER ID="RightShoulderExtElbowFlexDriver" StackSize="2" TargetID="RightShoulderExtElbowFlex" Type="StackedBoxCar" CycleTimes="1.05972657067207376e+00 1.05972657067207376e+00" Delays="8.54607055393802550e-01 4.98453215738881905e-01" Widths="2.10061820391469367e-01 7.08691650315758537e-01" Heights="7.34855309694553482e-01 7.99979388097418864e-01"/>

<DRIVER ID="RightShoulderFlexElbowExtDriver" StackSize="2" TargetID="RightShoulderFlexElbowExt" Type="StackedBoxCar" CycleTimes="1.05972657067207376e+00 1.05972657067207376e+00" Delays="6.12766931782454782e-01 2.76968551369735527e-01" Widths="4.42082926996442693e-03 2.07301207614914940e-01" Heights="6.84540482423367180e-01 7.43144285637706292e-03"/>

<DRIVER ID="RightElbowFlexDriver" StackSize="2" TargetID="RightElbowFlex" Type="StackedBoxCar" CycleTimes="1.05972657067207376e+00 1.05972657067207376e+00" Delays="8.41057625134411624e-01 1.44424472671528137e-01" Widths="4.00171514023313468e-01 2.42972588830316472e-01" Heights="9.88016790577838311e-01 5.09190349286903765e-01"/>

<DRIVER ID="RightElbowExtDriver" StackSize="2" TargetID="RightElbowExt" Type="StackedBoxCar" CycleTimes="1.05972657067207376e+00 1.05972657067207376e+00" Delays="1.88441273168354573e-01 2.40068738360740497e-01" Widths="5.79968098253708791e-02 4.08760844454428285e-01" Heights="1.54857072836639131e-01 6.80116375956820507e-01"/>

<DRIVER ID="RightWristFlexDriver" StackSize="2" TargetID="RightWristFlex" Type="StackedBoxCar" CycleTimes="1.05972657067207376e+00 1.05972657067207376e+00" Delays="9.09911658423425362e-01 5.88052051055067193e-01" Widths="8.01933705549423781e-01 8.68564763882909707e-01" Heights="6.61401659119939311e-01 9.85164105664559642e-02"/>

<DRIVER ID="RightWristExtDriver" StackSize="2" TargetID="RightWristExt" Type="StackedBoxCar" CycleTimes="1.05972657067207376e+00 1.05972657067207376e+00" Delays="8.19995256930459049e-01 1.32782467577295504e-01" Widths="8.38732663477623541e-01 4.35526899854663641e-01" Heights="3.53226618313153384e-01 3.52502974601777153e-01"/>

<DRIVER ID="RightElbowFlexWristFlexDriver" StackSize="2" TargetID="RightElbowFlexWristFlex" Type="StackedBoxCar" CycleTimes="1.05972657067207376e+00 1.05972657067207376e+00" Delays="9.81790146082365700e-01 5.37007444247274646e-01" Widths="2.45543205328226738e-01 8.47046437367695582e-01" Heights="1.33281123033963722e-01 4.02366131085420797e-01"/>

<DRIVER ID="RightElbowExtWristExtDriver" StackSize="2" TargetID="RightElbowExtWristExt" Type="StackedBoxCar" CycleTimes="1.05972657067207376e+00 1.05972657067207376e+00" Delays="5.56891900055894729e-02 4.98195786861550860e-01" Widths="7.41347865129627803e-01 5.06905316838743986e-02" Heights="4.68610148796194004e-01 2.37591419921469420e-02"/>

<JOINT Body1ID="Trunk" Body2ID="World" FloatingHingeAxis="0 1 0" ID="TrunkFloatingHinge" ParamHiStop="1000" ParamLoStop="-1000" StartAngleReference="0" Type="FloatingHinge"/>

</GAITSYMODE>
