# Supplementary material for: Investigating the running abilities of Tyrannosaurus rex using stress-constrained multibody dynamic analysis
Source: PeerJ. 2017 Jul 18;5:e3420. doi: 10.7717/peerj.3420 (PMC5518979; doi:10.7717/peerj.3420)
Supplement: Supplemental Information 5 [file peerj-05-3420-s005.xml]

<GAITSYMODE>

<STATE SimulationTime="1.89709999999980750e+00" CycleFraction="2.00000000000000000e+00"/>

<IOCONTROL OldStyleInputs="false" SanityCheckAxis="Y" SanityCheckLeft="" SanityCheckRight=""/>

<GLOBAL AllowInternalCollisions="False" BMR="0" CFM="1e-10" ContactMaxCorrectingVel="100" ContactSurfaceLayer="0.001" DistanceTravelledBodyID="Trunk" ERP="0.2" FitnessType="DistanceTravelled" GravityVector="0.0 0.0 -9.81" IntegrationStepSize="1e-4" MechanicalEnergyLimit="0" TimeLimit="1.00000000000000000e+01" MetabolicEnergyLimit="0.00000000000000000e+00"/>

<INTERFACE BodyAxisSize="0.1 0.1 0.1" BodyColour=".275 .725 .451 1.0" DrawingOrder="Environment Joint Muscle Geom Body" EnvironmentAxisSize="1 1 1" EnvironmentColour="0.5 0.5 1.0 1.0" GeomColour="0 0 1 1" JointAxisSize="0.05 0.05 0.05" JointColour="0 1 0 1" StrapColour="1 0 0 1" StrapCylinderColour="0 1 1 1" StrapCylinderLength="0.05" StrapForceColour="1 0 0 0.5" StrapForceRadius="0.01" StrapForceScale="0.000001" StrapRadius="0.005" TrackBodyID="Trunk"/>

<ENVIRONMENT Plane="0 0 1 0"/>

<BODY Clockwise="False" GraphicFile="AxialSkeleton.obj" ID="Trunk" LinearVelocityHighBound="100 100 100" LinearVelocityLowBound="-100 -100 -100" Offset="1.11483998156417130e-01 -6.23685043854355168e-04 -2.85920548625455018e+00" PositionHighBound="1000 20 10" PositionLowBound="-50 -20 -0.5" Scale="1 1 1" Mass="4.85050854491717018e+03" MOI="1.21758181304061145e+03 1.74852026063682279e+04 1.68530344616493821e+04 4.56590499052805470e+01 3.23829298370529102e+02 9.35328623107039192e+00" Density="-1" Position="World 0.00000000000000000e+00 0.00000000000000000e+00 2.53387662541911451e+00" Quaternion="World 9.99912995850308350e-01 -2.35129698754392429e-07 1.31909336138952733e-02 3.84684981680384880e-09" LinearVelocity="7.46012540245217970e+00 -1.49152926761257187e-01 1.32137854652049502e+00" AngularVelocity="8.43436974567159863e-08 1.46864226123792352e-01 -3.97456524833055637e-09"/>

<BODY Clockwise="False" GraphicFile="RightThighProx.obj" ID="RightThighProx" LinearVelocityHighBound="100 100 100" LinearVelocityLowBound="-100 -100 -100" Offset="9.07321488735049142e-01 3.92321730387258871e-01 -2.76817662528625918e+00" PositionHighBound="1000 20 10" PositionLowBound="-50 -20 -0.5" Scale="1 1 1" Mass="2.90425571536719474e+02" MOI="1.14782465578643027e+01 1.07471918248224867e+01 4.80241226005901733e+00 8.81239904634603222e-01 1.94631152093317672e+00 -6.39449919424489366e-01" Density="-1" Position="World -8.25649095943358446e-01 -3.94637701443246613e-01 2.45321676111277931e+00" Quaternion="World 9.97205840199899884e-01 -4.08438511526248126e-03 7.45870749033311631e-02 7.73515873765520559e-04" LinearVelocity="8.09304316522320910e+00 -1.09132591831195863e-01 1.64599399057157125e+00" AngularVelocity="1.85685252810420032e-01 -2.65310310185259457e+00 -3.77073530604037921e-02"/>

<BODY Clockwise="False" GraphicFile="RightThighDist.obj" ID="RightThighDist" LinearVelocityHighBound="100 100 100" LinearVelocityLowBound="-100 -100 -100" Offset="7.59479012562540134e-01 4.59911371796945634e-01 -2.18361198190573358e+00" PositionHighBound="1000 20 10" PositionLowBound="-50 -20 -0.5" Scale="1 1 1" Mass="2.90425593545866832e+02" MOI="1.16331268989896195e+01 1.08306965010202720e+01 4.29716484684902778e+00 5.69440318895659603e-01 1.53384022205299142e+00 -5.82991558918949160e-01" Density="-1" Position="World -7.66260301365134566e-01 -4.66916071765236196e-01 1.85371751407886709e+00" Quaternion="World 9.97205840071302863e-01 -4.08438368216068343e-03 7.45870767332201812e-02 7.73512777291605392e-04" LinearVelocity="9.68087001019677373e+00 -4.94637742683961667e-05 1.78992506575014310e+00" AngularVelocity="1.85685256147035654e-01 -2.65310310616907552e+00 -3.77073507175203840e-02"/>

<BODY Clockwise="False" GraphicFile="RightShankProx.obj" ID="RightShankProx" LinearVelocityHighBound="100 100 100" LinearVelocityLowBound="-100 -100 -100" Offset="7.85805981837549239e-01 5.04067572640317541e-01 -1.61805991717714148e+00" PositionHighBound="1000 20 10" PositionLowBound="-50 -20 -0.5" Scale="1 1 1" Mass="2.29531242530273772e+02" MOI="5.29277534280978745e+00 6.28184615373726185e+00 4.38297953288041864e+00 -4.29236414213701845e-01 -3.46225668912149565e-01 3.05633849937105462e-01" Density="-1" Position="World -1.03462156507262826e+00 -5.06759324933650057e-01 1.41698950911214827e+00" Quaternion="World 9.28769193014675087e-01 -6.69737731810675797e-03 3.69523841801024544e-01 -2.81968364278606561e-02" LinearVelocity="1.07891226193140959e+01 9.70643171959693074e-02 1.13819353524890121e+00" AngularVelocity="1.81213925528748515e-01 -2.39974074799553838e+00 -6.29914397602349407e-02"/>

<BODY Clockwise="False" GraphicFile="RightShankDist.obj" ID="RightShankDist" LinearVelocityHighBound="100 100 100" LinearVelocityLowBound="-100 -100 -100" Offset="9.50813219770116014e-01 4.87953960280655241e-01 -1.13449468494037453e+00" PositionHighBound="1000 20 10" PositionLowBound="-50 -20 -0.5" Scale="1 1 1" Mass="2.29531232319045017e+02" MOI="8.32096464688853565e+00 8.68105163712822758e+00 3.87543197261826533e+00 -2.65810672056711939e-01 -1.89313318663230046e+00 2.13385083270171722e-01" Density="-1" Position="World -1.48564833218998871e+00 -4.77152764846042854e-01 1.17818787107674039e+00" Quaternion="World 9.28769191509600134e-01 -6.69738135698051164e-03 3.69523845712669163e-01 -2.81968337811570810e-02" LinearVelocity="1.13639198372335670e+01 1.68741358937634284e-01 6.11415695559145086e-02" AngularVelocity="1.81213926878282916e-01 -2.39974074905867418e+00 -6.29914421029070942e-02"/>

<BODY Clockwise="False" GraphicFile="RightTarsusProx.obj" ID="RightTarsusProx" LinearVelocityHighBound="100 100 100" LinearVelocityLowBound="-100 -100 -100" Offset="1.11272309839961148e+00 4.81836002068400826e-01 -6.74177925914641429e-01" PositionHighBound="1000 20 10" PositionLowBound="-50 -20 -0.5" Scale="1 1 1" Mass="4.36676018999613973e+01" MOI="4.20308477083881193e-01 3.01867432899307397e-01 4.90160859005825122e-01 -3.19736703339090766e-02 -1.11133924253244403e-02 3.48502569809230681e-02" Density="-1" Position="World -1.88835262114522351e+00 -4.59079468616982456e-01 9.14326466761771872e-01" Quaternion="World 9.64759747688115454e-01 -3.86060491280996359e-03 2.61979817959062444e-01 -2.42960892451297948e-02" LinearVelocity="1.26420300266101062e+01 2.23642278735131178e-01 -1.57411371728262095e+00" AngularVelocity="2.28590719441132822e-01 -6.57465639020920634e+00 9.59206508049744444e-02"/>

<BODY Clockwise="False" GraphicFile="RightTarsusDist.obj" ID="RightTarsusDist" LinearVelocityHighBound="100 100 100" LinearVelocityLowBound="-100 -100 -100" Offset="1.20950721062596322e+00 4.71725232429975327e-01 -4.16504170237903093e-01" PositionHighBound="1000 20 10" PositionLowBound="-50 -20 -0.5" Scale="1 1 1" Mass="4.36676028518340473e+01" MOI="8.56202516739577146e-01 7.30855688426548356e-01 6.74276824834469157e-01 1.03500712386718541e-01 -8.22504584728531163e-02 1.25141350296750949e-02" Density="-1" Position="World -2.10159350792624977e+00 -4.42887554985456178e-01 7.40725168527749944e-01" Quaternion="World 9.64759748961128372e-01 -3.86060631557541382e-03 2.61979813257826100e-01 -2.42960891653625256e-02" LinearVelocity="1.37813848774002121e+01 2.42850260337546725e-01 -2.97277370362058102e+00" AngularVelocity="2.28590719710237228e-01 -6.57465639139773472e+00 9.59206506699823436e-02"/>

<BODY Clockwise="False" GraphicFile="RightPesDigits.obj" ID="RightPesDigits" LinearVelocityHighBound="100 100 100" LinearVelocityLowBound="-100 -100 -100" Offset="9.72566625879661584e-01 4.51294426547578897e-01 -9.69927860094719763e-02" PositionHighBound="1000 20 10" PositionLowBound="-50 -20 -0.5" Scale="1 1 1" Mass="4.62165933110544387e+01" MOI="8.50864753411801455e-01 1.01643771825427498e+00 1.52324920601673375e+00 1.85026351938702600e-02 2.16230642797132805e-01 4.61886957362135035e-03" Density="-1" Position="World -2.05810985711167937e+00 -4.32381128754235400e-01 3.44925180030916601e-01" Quaternion="World 9.64759758006680013e-01 -3.86068653069046586e-03 2.61979804842939701e-01 -2.42958079688522927e-02" LinearVelocity="1.63827211883097945e+01 3.37488303865295547e-01 -2.68534043861334615e+00" AngularVelocity="2.28590720998008812e-01 -6.57465637196806973e+00 9.59206510800872658e-02"/>

<BODY Clockwise="False" GraphicFile="RightArm.obj" ID="RightArm" LinearVelocityHighBound="100 100 100" LinearVelocityLowBound="-100 -100 -100" Offset="-1.38199130124200797e+00 5.33726554212744286e-01 -2.37701662384909929e+00" PositionHighBound="1000 20 10" PositionLowBound="-50 -20 -0.5" Scale="1 1 1" Mass="2.60272863780235619e+00" MOI="2.98329938019288796e-02 2.12872898149159689e-02 2.03420737671655381e-02 -7.07344252516925974e-03 -8.17225154735452125e-03 -1.23271589091940911e-02" Density="-1" Position="World 1.70872053106103827e+00 -4.81840289657835874e-01 2.08912583792758166e+00" Quaternion="World 7.58162042895408561e-01 -1.43501839519171188e-02 -5.21477254122274969e-01 3.91210764634996988e-01" LinearVelocity="7.37377876621067330e+00 -1.73850213154210953e-01 1.03639776801605921e+00" AngularVelocity="3.50389216105132352e-03 3.49445600518659416e-01 -1.49188315276501449e-01"/>

<BODY Clockwise="False" GraphicFile="RightForearm.obj" ID="RightForearm" LinearVelocityHighBound="100 100 100" LinearVelocityLowBound="-100 -100 -100" Offset="-1.38817775459948178e+00 6.44541776112285580e-01 -2.19599650454158679e+00" PositionHighBound="1000 20 10" PositionLowBound="-50 -20 -0.5" Scale="1 1 1" Mass="7.21613585092393039e-01" MOI="7.07525415579440516e-04 2.86826653801501661e-03 2.60431717806710802e-03 -1.66154086660791345e-04 5.67059143733804013e-04 -3.36353617621350245e-05" Density="-1" Position="World 1.95215244384048781e+00 -5.12872716475589630e-01 2.02511096610945041e+00" Quaternion="World 9.08111660091875605e-01 -7.12582105872848065e-02 -3.31321794283080062e-01 2.45929560773234912e-01" LinearVelocity="7.44056675014038760e+00 -3.76667555474520133e-01 7.68684155918164080e-01" AngularVelocity="-3.76761271654081409e-01 2.24995012718870591e+00 -2.08039962943259038e+00"/>

<BODY Clockwise="False" GraphicFile="RightHand.obj" ID="RightHand" LinearVelocityHighBound="100 100 100" LinearVelocityLowBound="-100 -100 -100" Offset="-1.57335242897633920e+00 6.75011316683627127e-01 -2.09242621418056407e+00" PositionHighBound="1000 20 10" PositionLowBound="-50 -20 -0.5" Scale="1 1 1" Mass="1.20380654278718935e+00" MOI="3.02937031096339304e-03 4.13759016525318876e-03 3.07355714222473392e-03 -1.18735935934508833e-05 8.42993713076165821e-04 -7.53159309570137635e-04" Density="-1" Position="World 2.14721604202973815e+00 -4.96215224192887994e-01 2.08534078547565960e+00" Quaternion="World 8.97360741337907108e-01 -3.82341848862451025e-02 -4.39503171416468719e-01 1.08999691023547694e-02" LinearVelocity="7.61082395562843494e+00 -7.59752362721649477e-01 3.23533644508293694e-01" AngularVelocity="-3.76803582016916327e-01 2.24998512177563814e+00 -2.08033876050293820e+00"/>

<BODY Clockwise="False" GraphicFile="LeftThighProx.obj" ID="LeftThighProx" LinearVelocityHighBound="100 100 100" LinearVelocityLowBound="-100 -100 -100" Offset="9.07321488735044701e-01 -3.92321730387255874e-01 -2.76817662528626851e+00" PositionHighBound="1000 20 10" PositionLowBound="-50 -20 -0.5" Scale="1 1 1" Mass="2.90425571536719474e+02" MOI="1.14782465578643027e+01 1.07471918248224867e+01 4.80241226005901733e+00 -8.81239904634604332e-01 1.94631152093317672e+00 6.39449919424488811e-01" Density="-1" Position="World -7.25345828063256093e-01 3.87571677182478980e-01 2.51510204597933473e+00" Quaternion="World 9.85206174000774038e-01 -1.22280142958461849e-02 -1.70920763350182775e-01 2.31582230067374408e-03" LinearVelocity="7.02580016344141978e+00 -1.26515073832167840e-01 9.83689208986668895e-01" AngularVelocity="1.69919227875581669e-01 2.70909324380907357e+00 -3.45081136449677736e-02"/>

<BODY Clockwise="False" GraphicFile="LeftThighDist.obj" ID="LeftThighDist" LinearVelocityHighBound="100 100 100" LinearVelocityLowBound="-100 -100 -100" Offset="7.59479012562542244e-01 -4.59911371796956903e-01 -2.18361198190575845e+00" PositionHighBound="1000 20 10" PositionLowBound="-50 -20 -0.5" Scale="1 1 1" Mass="2.90425593545866832e+02" MOI="1.16331268989896195e+01 1.08306965010202738e+01 4.29716484684902689e+00 -5.69440318895659603e-01 1.53384022205299164e+00 5.82991558918950270e-01" Density="-1" Position="World -3.89260178685885805e-01 4.42810570986100882e-01 2.01296251447267860e+00" Quaternion="World 9.85206165632347419e-01 -1.22281505457908172e-02 -1.70920801126466682e-01 2.31587489388184256e-03" LinearVelocity="5.66748733425806872e+00 -5.27997006813778341e-02 8.24005971042974933e-02" AngularVelocity="1.69919312921394672e-01 2.70909325257343481e+00 -3.45081272455425997e-02"/>

<BODY Clockwise="False" GraphicFile="LeftShankProx.obj" ID="LeftShankProx" LinearVelocityHighBound="100 100 100" LinearVelocityLowBound="-100 -100 -100" Offset="7.85805981837554901e-01 -5.04067572640319872e-01 -1.61805991717713993e+00" PositionHighBound="1000 20 10" PositionLowBound="-50 -20 -0.5" Scale="1 1 1" Mass="2.29531242530273857e+02" MOI="5.29277534280978745e+00 6.28184615373726185e+00 4.38297953288041864e+00 4.29236414213701956e-01 -3.46225668912149953e-01 -3.05633849937105684e-01" Density="-1" Position="World -4.18142198613484339e-01 4.65853386616236986e-01 1.49979413330808797e+00" Quaternion="World 9.90925485201415879e-01 -1.66062047046386836e-02 1.30835521587663595e-01 2.59419165546855637e-02" LinearVelocity="4.46709984527688508e+00 4.68722957760729086e-02 7.25182476328251335e-02" AngularVelocity="1.89126831930388400e-01 2.07077035805808851e+00 -7.47488164383386389e-02"/>

<BODY Clockwise="False" GraphicFile="LeftShankDist.obj" ID="LeftShankDist" LinearVelocityHighBound="100 100 100" LinearVelocityLowBound="-100 -100 -100" Offset="9.50813219770121343e-01 -4.87953960280665566e-01 -1.13449468494037875e+00" PositionHighBound="1000 20 10" PositionLowBound="-50 -20 -0.5" Scale="1 1 1" Mass="2.29531232319045017e+02" MOI="8.32096464688853565e+00 8.68105163712822403e+00 3.87543197261826133e+00 2.65810672056712549e-01 -1.89313318663230001e+00 -2.13385083270171139e-01" Density="-1" Position="World -7.01351654923714207e-01 4.22806609644645004e-01 1.07639708840764148e+00" Quaternion="World 9.90925482744834052e-01 -1.66062763190816670e-02 1.30835534463176334e-01 2.59418996117679705e-02" LinearVelocity="3.58706501490559582e+00 1.48119750272759171e-01 6.50748345378993065e-01" AngularVelocity="1.89126879779697415e-01 2.07077035327201608e+00 -7.47488127805632646e-02"/>

<BODY Clockwise="False" GraphicFile="LeftTarsusProx.obj" ID="LeftTarsusProx" LinearVelocityHighBound="100 100 100" LinearVelocityLowBound="-100 -100 -100" Offset="1.11272309839959926e+00 -4.81836002068386837e-01 -6.74177925914631659e-01" PositionHighBound="1000 20 10" PositionLowBound="-50 -20 -0.5" Scale="1 1 1" Mass="4.36676018999614044e+01" MOI="4.20308477083881193e-01 3.01867432899307453e-01 4.90160859005825122e-01 3.19736703339090211e-02 -1.11133924253244559e-02 -3.48502569809230611e-02" Density="-1" Position="World -8.78625725900267440e-01 3.91605873683615990e-01 6.43502227404093019e-01" Quaternion="World 9.94559515055047694e-01 -2.04990375677884078e-02 -1.00100758437178264e-01 2.02731012073744353e-02" LinearVelocity="2.35948974607695439e+00 2.41013046952039262e-01 1.03646955113984141e+00" AngularVelocity="1.79755271030609787e-01 3.55057397495780114e+00 -6.59499194548066325e-02"/>

<BODY Clockwise="False" GraphicFile="LeftTarsusDist.obj" ID="LeftTarsusDist" LinearVelocityHighBound="100 100 100" LinearVelocityLowBound="-100 -100 -100" Offset="1.20950721062595856e+00 -4.71725232429975105e-01 -4.16504170237904758e-01" PositionHighBound="1000 20 10" PositionLowBound="-50 -20 -0.5" Scale="1 1 1" Mass="4.36676028518340473e+01" MOI="8.56202516739577368e-01 7.30855688426548356e-01 6.74276824834469046e-01 -1.03500712386718666e-01 -8.22504584728530469e-02 -1.25141350296750758e-02" Density="-1" Position="World -9.21505207409252236e-01 3.67750798661902301e-01 3.72465667576817538e-01" Quaternion="World 9.94559513267319839e-01 -2.04990609613485732e-02 -1.00100774749824206e-01 2.02730847100237033e-02" LinearVelocity="1.39555473140333075e+00 2.92559281183637498e-01 1.18425648512846360e+00" AngularVelocity="1.79755286888111293e-01 3.55057397838759714e+00 -6.59499090369140561e-02"/>

<BODY Clockwise="False" GraphicFile="LeftPesDigits.obj" ID="LeftPesDigits" LinearVelocityHighBound="100 100 100" LinearVelocityLowBound="-100 -100 -100" Offset="9.72566625879662583e-01 -4.51294426547582228e-01 -9.69927860094684652e-02" PositionHighBound="1000 20 10" PositionLowBound="-50 -20 -0.5" Scale="1 1 1" Mass="4.62165933110544387e+01" MOI="8.50864753411800456e-01 1.01643771825427454e+00 1.52324920601673375e+00 -1.85026351938702253e-02 2.16230642797132805e-01 -4.61886957362124800e-03" Density="-1" Position="World -6.24876555999156480e-01 3.46149261064386260e-01 1.07517014188939289e-01" Quaternion="World 9.94559480691815878e-01 -2.04990862563856659e-02 -1.00101092362015837e-01 2.02730889755361396e-02" LinearVelocity="4.53361277837601273e-01 3.20563299537649227e-01 1.26616951659878518e-01" AngularVelocity="1.79709045476561441e-01 3.55215734877030176e+00 -6.61117103800666628e-02"/>

<BODY Clockwise="False" GraphicFile="LeftArm.obj" ID="LeftArm" LinearVelocityHighBound="100 100 100" LinearVelocityLowBound="-100 -100 -100" Offset="-1.38199130124206548e+00 -5.33726554212850646e-01 -2.37701662384903756e+00" PositionHighBound="1000 20 10" PositionLowBound="-50 -20 -0.5" Scale="1 1 1" Mass="2.60272863780235619e+00" MOI="2.98329938019288692e-02 2.12872898149159655e-02 2.03420737671655381e-02 7.07344252516925714e-03 -8.17225154735451778e-03 1.23271589091940945e-02" Density="-1" Position="World 1.71808043586376691e+00 4.67535681775983814e-01 2.10707501471269554e+00" Quaternion="World 7.14555046333375188e-01 1.53729151063421859e-02 -5.59938999491758405e-01 -4.19097931382165112e-01" LinearVelocity="7.39743342178652430e+00 -1.49132668829073473e-01 1.06902582312591510e+00" AngularVelocity="-2.62179383951408995e-06 1.47020900702722335e-01 1.15376744404634899e-04"/>

<BODY Clockwise="False" GraphicFile="LeftForearm.obj" ID="LeftForearm" LinearVelocityHighBound="100 100 100" LinearVelocityLowBound="-100 -100 -100" Offset="-1.38817775459950332e+00 -6.44541776112177889e-01 -2.19599650454165340e+00" PositionHighBound="1000 20 10" PositionLowBound="-50 -20 -0.5" Scale="1 1 1" Mass="7.21613585092393039e-01" MOI="7.07525415579440299e-04 2.86826653801501531e-03 2.60431717806710716e-03 1.66154086660791290e-04 5.67059143733804013e-04 3.36353617621350245e-05" Density="-1" Position="World 1.92986799102220097e+00 4.54574369485475138e-01 2.09896812104318142e+00" Quaternion="World 7.14555019282017700e-01 1.53730854589771426e-02 -5.59938991240745532e-01 -4.19097982279374448e-01" LinearVelocity="7.39624410876573357e+00 -1.49107986984724578e-01 1.03788825869717316e+00" AngularVelocity="-1.43840021994535200e-06 1.47027776654331699e-01 1.22623963201825572e-04"/>

<BODY Clockwise="False" GraphicFile="LeftHand.obj" ID="LeftHand" LinearVelocityHighBound="100 100 100" LinearVelocityLowBound="-100 -100 -100" Offset="-1.57335242897617889e+00 -6.75011316682839424e-01 -2.09242621418075947e+00" PositionHighBound="1000 20 10" PositionLowBound="-50 -20 -0.5" Scale="1 1 1" Mass="1.20380654278718935e+00" MOI="3.02937031096339173e-03 4.13759016525318876e-03 3.07355714222473306e-03 1.18735935934510510e-05 8.42993713076166254e-04 7.53159309570137310e-04" Density="-1" Position="World 2.04452971401842909e+00 3.66639247861894835e-01 2.24445658837261552e+00" Quaternion="World 7.33021265374918296e-01 -9.88262524257547403e-02 -6.42539876645402130e-01 -2.00139209702011878e-01" LinearVelocity="7.41764586017275374e+00 -1.49093716366741819e-01 1.02103008239077342e+00" AngularVelocity="-1.43840746208487760e-06 1.47027776631051238e-01 1.22623984885690670e-04"/>

<JOINT Body1ID="Trunk" Body2ID="RightThighProx" ID="RightHipJoint" ParamHiStop="25d" ParamLoStop="-25d" Type="Hinge" HingeAnchor="Trunk -9.05166001843585533e-01 -3.46243685043855942e-01 1.26424513745449829e-01" HingeAxis="Trunk -6.64969121065133728e-02 9.97718181645860680e-01 1.16872021277870594e-02" Body2HingeAnchor="RightThighProx -1.09329754359363554e-01 4.67012633854421502e-02 2.17455951133416592e-01" Body2HingeAxis="RightThighProx -6.64968313584483467e-02 9.97718187357800157e-01 1.16871739420345393e-02" StartAngleReference="-1.23211909514614845e-01"/>

<JOINT Body1ID="RightThighDist" Body2ID="RightShankProx" ID="RightKneeJoint" ParamHiStop="5d" ParamLoStop="-35d" Type="Hinge" HingeAnchor="RightThighDist 3.54320125625383481e-02 -8.96282030543407195e-05 -2.45151981905734312e-01" HingeAxis="RightThighDist -1.64986942318258618e-03 9.95705651887416554e-01 -9.25609676393944619e-02" Body2HingeAnchor="RightShankProx 6.17576048187130078e-02 4.40666059057353357e-02 3.20405664952776892e-01" Body2HingeAxis="RightShankProx -1.65052297724885277e-03 9.95705683221879356e-01 -9.25606189129691559e-02" StartAngleReference="-6.10703199905603067e-01"/>

<JOINT Body1ID="RightShankDist" Body2ID="RightTarsusProx" ID="RightAnkleJoint" ParamHiStop="30d" ParamLoStop="0d" Type="Hinge" HingeAnchor="RightShankDist -1.01786780229878235e-01 2.37569602806554855e-02 -2.46437684940371105e-01" HingeAxis="RightShankDist -3.94132027638865248e-02 9.98262070004028779e-01 -4.38114030723140285e-02" Body2HingeAnchor="RightTarsusProx 6.01273287193347244e-02 1.76397457072710005e-02 2.13889894873725006e-01" Body2HingeAxis="RightTarsusProx -3.94117952416854489e-02 9.98262101435235971e-01 -4.38119530942718272e-02" StartAngleReference="2.27140121776856246e-01"/>

<JOINT Body1ID="RightTarsusDist" Body2ID="RightPesDigits" ID="RightMTPJoint" ParamHiStop="0d" ParamLoStop="-25d" Type="Hinge" HingeAnchor="RightTarsusDist 2.69872106259617037e-02 -5.00297675700249189e-02 -1.28191170237904550e-01" HingeAxis="RightTarsusDist 4.40529863955383544e-03 9.98353691687971501e-01 5.71882823390897702e-02" Body2HingeAnchor="RightPesDigits -2.09963206023131843e-01 -7.04609351065589307e-02 1.91333341496281700e-01" Body2HingeAxis="RightPesDigits 4.40580028079128917e-03 9.98353672231199307e-01 5.71885833568628529e-02" StartAngleReference="9.62005980260261627e-11"/>

<JOINT Body1ID="Trunk" Body2ID="RightArm" ID="RightShoulderJoint" ParamHiStop="90d" ParamLoStop="0d" Type="Hinge" HingeAnchor="Trunk 1.55215399815642585e+00 -4.01299685043855270e-01 -3.59425486254549953e-01" HingeAxis="Trunk 2.95570998396172367e-02 8.05133995631179600e-01 -5.92355996785752681e-01" Body2HingeAnchor="RightArm 5.86807593336304695e-02 1.33054440775437877e-01 1.22768873962618347e-01" Body2HingeAxis="RightArm 2.95565636873864612e-02 8.05134104699570918e-01 -5.92355875291714851e-01" StartAngleReference="1.44178383747526695e+00"/>

<JOINT Body1ID="RightArm" Body2ID="RightForearm" ID="RightElbowJoint" ParamHiStop="0d" ParamLoStop="-90d" Type="Hinge" HingeAnchor="RightArm -7.47313012420062345e-02 -1.18476445787257745e-01 -1.24436623849103367e-01" HingeAxis="RightArm -1.48607025567917606e-01 8.65427148897187082e-01 -4.78489082324290660e-01" Body2HingeAnchor="RightForearm -8.09191794189274283e-02 -7.65670599300324970e-03 5.65904592197666381e-02" Body2HingeAxis="RightForearm -1.48603875404552443e-01 8.65427656443529258e-01 -4.78489142695430969e-01" StartAngleReference="-5.78167825905236077e-01"/>

<JOINT Body1ID="RightForearm" Body2ID="RightHand" ID="RightWristJoint" ParamHiStop="30d" ParamLoStop="-20d" Type="Hinge" HingeAnchor="RightForearm 9.33222454005246255e-02 9.67776112280995318e-04 -2.48265045415935331e-02" HingeAxis="RightForearm 2.90708074958941354e-01 3.60006092827405699e-01 8.86501228583926881e-01" Body2HingeAnchor="RightHand -9.18681556494533313e-02 3.14411289443396330e-02 7.87492430233901752e-02" Body2HingeAxis="RightHand 2.90716843091744725e-01 3.59984791114998148e-01 8.86507003530519588e-01" StartAngleReference="5.23598808389276194e-01"/>

<JOINT Body1ID="RightThighProx" Body2ID="RightThighDist" HingeAnchor="World -0.870348 -0.40281 2.46204" HingeAxis="World 0 1 0" ID="RightMidThighJoint" ParamHiStop="1000" ParamLoStop="-1000" StartAngleReference="0" StressBitmap=" 0000000000000000000000000000000000000000000000000000000000000000000000000000000000000000000000000000 0000000000000000000000000000000000000000000000000000000000000000000000000000000000000000000000000000 0000000000000000000000000000000000000000000000000000000000000000000000000000000000000000000000000000 0000000000000000000000000000000000000000000000000000000000000000000000000000000000000000000000000000 0000000000000000000000000000000000000000000000000000000000000000000000000000000000000000000000000000 0000000000000000000000000000000000000000000000000000000000000000000000000000000000000000000000000000 0000000000000000000000000000000000000000000000000000000000000000000000000000000000000000000000000000 0000000000000000000000000000000000000000000000000000000000000000000000000000000000000000000000000000 0000000000000000000000000000000000000000000000000000000000000000000000000000000000000000000000000000 0000000000000000000000000000000000000000000000000000000000000000000000000000000000000000000000000000 0000000000000000000000000000000000000000000000000000000000000000000000000000000000000000000000000000 0000000000000000000000000000000000000000000000000000000000000000000000000000000000000000000000000000 0000000000000000000000000000000000000000000000000000000000000000000000000000000000000000000000000000 0000000000000000000000000000000000000000000000000000000000000000000000000000000000000000000000000000 0000000000000000000000000000000000000000000000000000000000000000000000000000000000000000000000000000 0000000000000000000000000000000000000000000000000000000000000000000000000000000000000000000000000000 0000000000000000000000000000000000000000000000000000000000000000000000000000000000000000000000000000 0000000000000000000000000000000000000000000000000000000000000000000000000000000000000000000000000000 0000000000000000000000000000000000000000000000000000000000000000000000000000000000000000000000000000 0000000000000000000000000000000000000000000000000000000000000000000000000000000000000000000000000000 0000000000000000000000000000000000000000000000000000000000000000000000000000000000000000000000000000 0000000000000000000000000000011111100000000000000000000000000000000000000000000000000000000000000000 0000000000000000000001111111111111111110000000000000000000000000000000000000000000000000000000000000 0000000000000000001111111111111111111111110000000000000000000000000000000000000000000000000000000000 0000000000000000011111111111111111111111111000000000000000000000000000000000000000000000000000000000 0000000000000001111111111111111111111111111100000000000000000000000000000000000000000000000000000000 0000000000000011111111111111111111111111111111000000000000000000000000000000000000000000000000000000 0000000000000011111111111111111111111111111111000000000000000000000000000000000000000000000000000000 0000000000000111111111111111111111111111111111100000000000000000000000000000000000000000000000000000 0000000000001111111111111111111001111111111111110000000000000000000000000000000000000000000000000000 0000000000001111111111100000000000000111111111111000000000000000000000000000000000000000000000000000 0000000000011111111110000000000000000001111111111000000000000000000000000000000000000000000000000000 0000000000011111111100000000000000000000111111111100000000000000000000000000000000000000000000000000 0000000000111111111000000000000000000000011111111100000000000000000000000000000000000000000000000000 0000000000111111111000000000000000000000001111111100000000000000000000000000000000000000000000000000 0000000001111111110000000000000000000000001111111110000000000000000000000000000000000000000000000000 0000000001111111110000000000000000000000001111111110000000000000000000000000000000000000000000000000 0000000001111111100000000000000000000000000111111110000000000000000000000000000000000000000000000000 0000000011111111100000000000000000000000000111111110000000000000000000000000000000000000000000000000 0000000011111111100000000000000000000000000111111110000000000000000000000000000000000000000000000000 0000000011111111000000000000000000000000000111111110000000000000000000000000000000000000000000000000 0000000011111111000000000000000000000000000111111110000000000000000000000000000000000000000000000000 0000000011111111000000000000000000000000001111111110000000000000000000000000000000000000000000000000 0000000011111111000000000000000000000000001111111110000000000000000000000000000000000000000000000000 0000000011111111000000000000000000000000001111111100000000000000000000000000000000000000000000000000 0000000011111111000000000000000000000000011111111100000000000000000000000000000000000000000000000000 0000000011111111000000000000000000000000111111111100000000000000000000000000000000000000000000000000 0000000011111111100000000000000000000000111111111000000000000000000000000000000000000000000000000000 0000000011111111100000000000000000000001111111111000000000000000000000000000000000000000000000000000 0000000001111111100000000000000000000011111111110000000000000000000000000000000000000000000000000000 0000000001111111110000000000000000000111111111100000000000000000000000000000000000000000000000000000 0000000001111111111000000000000000011111111111100000000000000000000000000000000000000000000000000000 0000000000111111111100000000000000111111111111000000000000000000000000000000000000000000000000000000 0000000000111111111110000000000111111111111110000000000000000000000000000000000000000000000000000000 0000000000011111111111110000111111111111111100000000000000000000000000000000000000000000000000000000 0000000000001111111111111111111111111111111000000000000000000000000000000000000000000000000000000000 0000000000000111111111111111111111111111110000000000000000000000000000000000000000000000000000000000 0000000000000111111111111111111111111111100000000000000000000000000000000000000000000000000000000000 0000000000000001111111111111111111111110000000000000000000000000000000000000000000000000000000000000 0000000000000000111111111111111111111100000000000000000000000000000000000000000000000000000000000000 0000000000000000011111111111111111110000000000000000000000000000000000000000000000000000000000000000 0000000000000000000111111111111110000000000000000000000000000000000000000000000000000000000000000000 0000000000000000000000111111110000000000000000000000000000000000000000000000000000000000000000000000 0000000000000000000000000000000000000000000000000000000000000000000000000000000000000000000000000000 0000000000000000000000000000000000000000000000000000000000000000000000000000000000000000000000000000 0000000000000000000000000000000000000000000000000000000000000000000000000000000000000000000000000000 0000000000000000000000000000000000000000000000000000000000000000000000000000000000000000000000000000 0000000000000000000000000000000000000000000000000000000000000000000000000000000000000000000000000000 0000000000000000000000000000000000000000000000000000000000000000000000000000000000000000000000000000 0000000000000000000000000000000000000000000000000000000000000000000000000000000000000000000000000000 0000000000000000000000000000000000000000000000000000000000000000000000000000000000000000000000000000 0000000000000000000000000000000000000000000000000000000000000000000000000000000000000000000000000000 0000000000000000000000000000000000000000000000000000000000000000000000000000000000000000000000000000 0000000000000000000000000000000000000000000000000000000000000000000000000000000000000000000000000000 0000000000000000000000000000000000000000000000000000000000000000000000000000000000000000000000000000 0000000000000000000000000000000000000000000000000000000000000000000000000000000000000000000000000000 0000000000000000000000000000000000000000000000000000000000000000000000000000000000000000000000000000 0000000000000000000000000000000000000000000000000000000000000000000000000000000000000000000000000000 0000000000000000000000000000000000000000000000000000000000000000000000000000000000000000000000000000 0000000000000000000000000000000000000000000000000000000000000000000000000000000000000000000000000000 0000000000000000000000000000000000000000000000000000000000000000000000000000000000000000000000000000 0000000000000000000000000000000000000000000000000000000000000000000000000000000000000000000000000000 0000000000000000000000000000000000000000000000000000000000000000000000000000000000000000000000000000 0000000000000000000000000000000000000000000000000000000000000000000000000000000000000000000000000000 0000000000000000000000000000000000000000000000000000000000000000000000000000000000000000000000000000 0000000000000000000000000000000000000000000000000000000000000000000000000000000000000000000000000000 0000000000000000000000000000000000000000000000000000000000000000000000000000000000000000000000000000 0000000000000000000000000000000000000000000000000000000000000000000000000000000000000000000000000000 0000000000000000000000000000000000000000000000000000000000000000000000000000000000000000000000000000 0000000000000000000000000000000000000000000000000000000000000000000000000000000000000000000000000000 0000000000000000000000000000000000000000000000000000000000000000000000000000000000000000000000000000 0000000000000000000000000000000000000000000000000000000000000000000000000000000000000000000000000000 0000000000000000000000000000000000000000000000000000000000000000000000000000000000000000000000000000 0000000000000000000000000000000000000000000000000000000000000000000000000000000000000000000000000000 0000000000000000000000000000000000000000000000000000000000000000000000000000000000000000000000000000 0000000000000000000000000000000000000000000000000000000000000000000000000000000000000000000000000000 0000000000000000000000000000000000000000000000000000000000000000000000000000000000000000000000000000 0000000000000000000000000000000000000000000000000000000000000000000000000000000000000000000000000000 0000000000000000000000000000000000000000000000000000000000000000000000000000000000000000000000000000 0000000000000000000000000000000000000000000000000000000000000000000000000000000000000000000000000000 " StressBitmapDimensions="100 100" StressBitmapPixelSize="0.005000 0.005000" StressCalculationType="Beam" Type="Fixed" StressOrigin="RightThighProx 1.41475488735049337e-01 -4.85342696127413972e-02 -2.72780625286260014e-01" StressOrientation="RightThighProx 1.45219670077240959e-01 3.60220155012293597e-01 9.21494811350327958e-01 -4.16807972684896234e-17" StressLimit="4.00000000000000000e+08" StressBitmapDisplayRange="-4.00000000000000000e+08 4.00000000000000000e+08" StressLimitCutoffFrequency="5.00000000000000000e+00"/>

<JOINT Body1ID="RightShankProx" Body2ID="RightShankDist" HingeAnchor="World -0.888324 -0.462099 1.41326" HingeAxis="World 0 1 0" ID="RightMidShankJoint" ParamHiStop="1000" ParamLoStop="-1000" StartAngleReference="0" StressBitmap=" 0000000000000000000000000000000000000000000000000000000000000000000000000000000000000000000000000000 0000000000000000000000000000000000000000000000000000000000000000000000000000000000000000000000000000 0000000000000000000000000000000000000000000000000000000000000000000000000000000000000000000000000000 0000000000000000000000000000000000000000000000000000000000000000000000000000000000000000000000000000 0000000000000000000000000000000000000000000000000000000000000000000000000000000000000000000000000000 0000000000000000000000000000000000000000000000000000000000000000000000000000000000000000000000000000 0000000000000000000000000000000000000000000000000000000000000000000000000000000000000000000000000000 0000000000000000000000000000000000000000000000000000000000000000000000000000000000000000000000000000 0000000000000000000000000000000000000000000000000000000000000000000000000000000000000000000000000000 0000000000000000000000000000000000000000000000000000000000000000000000000000000000000000000000000000 0000000000000000000000000000000000000000000000000000000000000000000000000000000000000000000000000000 0000000000000000000000000000000000000000000000000000000000000000000000000000000000000000000000000000 0000000000000000000000000000000000000000000000000000000000000000000000000000000000000000000000000000 0000000000000000000000000000000000000000000000000000000000000000000000000000000000000000000000000000 0000000000000000000000000000000000000000000000000000000000000000000000000000000000000000000000000000 0000000000000000000000000000000000000000000000000000000000000000000000000000000000000000000000000000 0000000000000000000000000000000000000000000000000000000000000000000000000000000000000000000000000000 0000000000000000000000000000000000000000000000000000000000000000000000000000000000000000000000000000 0000000000000000000000000000000000000000000000000000000000000000000000000000000000000000000000000000 0000000000000000000000000000000000000000000000000000000000000000000000000000000000000000000000000000 0000000000000000000000000000000000000000000000000000000000000000000000000000000000000000000000000000 0000000000000000000000000000000000000000000000000000000000000000000000000000000000000000000000000000 0000000000000000000000000000000000000000000000000000000000000000000000000000000000000000000000000000 0000000000000000000000000000000000000000000000000000000000000000000000000000000000000000000000000000 0000000000000000000000000000000000000000000000000000000000000000000000000000000000000000000000000000 0000000000000000000000000000000000000000000000000000000000000000000000000000000000000000000000000000 0000000000000000000000000000000000000000000000000000000000000000000000000000000000000000000000000000 0000000000000000000000000000000000000000000000000000000000000000000000000000000000000000000000000000 0000000000000000000000000000000000000000000000000000000000000000000000000000000000000000000000000000 0000000000000000000000000000000000000000000000000000000000000000000000000000000000000000000000000000 0000000000000000000000000000000000000000000000000000000000000000000000000000000000000000000000000000 0000000000000000000000000000000000000000000000000000000000000000000000000000000000000000000000000000 0000000000000000000000000000000000000000000000011000000000000000000000000000000000000000000000000000 0000000000000000000000000000000000000000011111111111110000000000000000000000000000000000000000000000 0000000000000000000000000000000000000001111111111111111110000000000000000000000000000000000000000000 0000000000000000000000000000000000000111111111111111111111110000000000000000000000000000000000000000 0000000000000000000000000000000000001111111111111111111111111100000000000000000000000000000000000000 0000000000000000000000000000000000011111111111111111111111111111000000000000000000000000000000000000 0000000000000000000000000000000000111111111111111111111111111111110000000000000000000000000000000000 0000000000000000000000000000000000111111111000000000111111111111111000000000000000000000000000000000 0000000000000000000000000000000001111111100000000000000111111111111100000000000000000000000000000000 0000000000000000000000000000000001111111000000000000000000111111111110000000000000000000000000000000 0000000000000000000000000000000011111110000000000000000000001111111111000000000000000000000000000000 0000000000000000000000000000000011111110000000000000000000000011111111100000000000000000000000000000 0000000000000000000000000000000111111100000000000000000000000001111111100000000000000000000000000000 0000000000000000000000000000000111111100000000000000000000000000111111110000000000000000000000000000 0000000000000000000000000000000111111000000000000000000000000000011111110000000000000000000000000000 0000000000000000000000000000000111111000000000000000000000000000001111111000000000000000000000000000 0000000000000000000000000000000111111100000000000000000000000000001111111000000000000000000000000000 0000000000000000000000000000000111111110000000000000000000000000000111111000000000000000000000000000 0000000000000000000000000000000011111111100000000000000000000000000111111000000000000000000000000000 0000000000000000000000000000000011111111111000000000000000000000000111111000000000000000000000000000 0000000000000000000000000000000001111111111100000000000000000000000111111000000000000000000000000000 0000000000000000000000000000000000111111111111000000000000000000000111111000000000000000000000000000 0000000000000000000000000000000000011111111111100000000000000000000111111000000000000000000000000000 0000000000000000000000000000000000000111111111110000000000000000000111111000000000000000000000000000 0000000000000000000000000000000000000001111111111000000000000000001111111000000000000000000000000000 0000000000000000000000000000000000000000111111111100000000000000001111111000000000000000000000000000 0000000000000000000000000000000000000000001111111111000000000000011111110000000000000000000000000000 0000000000000000000000000000000000000000000111111111110000000000011111110000000000000000000000000000 0000000000000000000000000000000000000000000011111111111110000001111111110000000000000000000000000000 0000000000000000000000000000000000000000000001111111111111111111111111100000000000000000000000000000 0000000000000000000000000000000000000000000000111111111111111111111111000000000000000000000000000000 0000000000000000000000000000000000001111111110001111111111111111111111000000000000000000000000000000 0000000000000000000000000000000000111111111111000011111111111111111110000000000000000000000000000000 0000000000000000000000000000000001111111111111110000111111111111111000000000000000000000000000000000 0000000000000000000000000000000011111111111111110000000111111111110000000000000000000000000000000000 0000000000000000000000000000000011111111111111111000000000011100000000000000000000000000000000000000 0000000000000000000000000000000011111111111111111000000000000000000000000000000000000000000000000000 0000000000000000000000000000000111111111111111111100000000000000000000000000000000000000000000000000 0000000000000000000000000000000111111111111111111100000000000000000000000000000000000000000000000000 0000000000000000000000000000000111111111011111111100000000000000000000000000000000000000000000000000 0000000000000000000000000000000011111111111111111000000000000000000000000000000000000000000000000000 0000000000000000000000000000000011111111111111111000000000000000000000000000000000000000000000000000 0000000000000000000000000000000001111111111111111000000000000000000000000000000000000000000000000000 0000000000000000000000000000000001111111111111111000000000000000000000000000000000000000000000000000 0000000000000000000000000000000000111111111111110000000000000000000000000000000000000000000000000000 0000000000000000000000000000000000111111111111110000000000000000000000000000000000000000000000000000 0000000000000000000000000000000000011111111111100000000000000000000000000000000000000000000000000000 0000000000000000000000000000000000001111111111000000000000000000000000000000000000000000000000000000 0000000000000000000000000000000000000111111110000000000000000000000000000000000000000000000000000000 0000000000000000000000000000000000000000111000000000000000000000000000000000000000000000000000000000 0000000000000000000000000000000000000000000000000000000000000000000000000000000000000000000000000000 0000000000000000000000000000000000000000000000000000000000000000000000000000000000000000000000000000 0000000000000000000000000000000000000000000000000000000000000000000000000000000000000000000000000000 0000000000000000000000000000000000000000000000000000000000000000000000000000000000000000000000000000 0000000000000000000000000000000000000000000000000000000000000000000000000000000000000000000000000000 0000000000000000000000000000000000000000000000000000000000000000000000000000000000000000000000000000 0000000000000000000000000000000000000000000000000000000000000000000000000000000000000000000000000000 0000000000000000000000000000000000000000000000000000000000000000000000000000000000000000000000000000 0000000000000000000000000000000000000000000000000000000000000000000000000000000000000000000000000000 0000000000000000000000000000000000000000000000000000000000000000000000000000000000000000000000000000 0000000000000000000000000000000000000000000000000000000000000000000000000000000000000000000000000000 0000000000000000000000000000000000000000000000000000000000000000000000000000000000000000000000000000 0000000000000000000000000000000000000000000000000000000000000000000000000000000000000000000000000000 0000000000000000000000000000000000000000000000000000000000000000000000000000000000000000000000000000 0000000000000000000000000000000000000000000000000000000000000000000000000000000000000000000000000000 0000000000000000000000000000000000000000000000000000000000000000000000000000000000000000000000000000 0000000000000000000000000000000000000000000000000000000000000000000000000000000000000000000000000000 0000000000000000000000000000000000000000000000000000000000000000000000000000000000000000000000000000 " StressBitmapDimensions="100 100" StressBitmapPixelSize="0.005000 0.005000" StressCalculationType="Beam" Type="Fixed" StressOrigin="RightShankProx -9.60620181624505937e-02 1.38845726403172588e-02 -2.06706917177143012e-01" StressOrientation="RightShankProx 1.51002027972139241e-01 1.26236806388495132e-02 -9.88452846743550828e-01 -1.04083408558608426e-17" StressLimit="4.00000000000000000e+08" StressBitmapDisplayRange="-4.00000000000000000e+08 4.00000000000000000e+08" StressLimitCutoffFrequency="5.00000000000000000e+00"/>

<JOINT Body1ID="RightTarsusProx" Body2ID="RightTarsusDist" HingeAnchor="World -1.11756 -0.492976 0.588185" HingeAxis="World 0 1 0" ID="RightMidTarsusJoint" ParamHiStop="1000" ParamLoStop="-1000" StartAngleReference="0" StressBitmap=" 0000000000000000000000000000000000000000000000000000000000000000000000000000000000000000000000000000 0000000000000000000000000000000000000000000000000000000000000000000000000000000000000000000000000000 0000000000000000000000000000000000000000000000000000000000000000000000000000000000000000000000000000 0000000000000000000000000000000000000000000000000000000000000000000000000000000000000000000000000000 0000000000000000000000000000000000000000000000000000000000000000000000000000000000000000000000000000 0000000000000000000000000000000000000000000000000000000000000000000000000000000000000000000000000000 0000000000000000000000000000000000000000000000000000000000000000000000000000000000000000000000000000 0000000000000000000000000000000000000000000000000000000000000000000000000000000000000000000000000000 0000000000000000000000000000000000000000000000000000000000000000000000000000000000000000000000000000 0000000000000000000000000000000000000000000000000000000000000000000000000000000000000000000000000000 0000000000000000000000000000000000000000000000000000000000000000000000000000000000000000000000000000 0000000000000000000000000000000000000000000000000000000000000000000000000000000000000000000000000000 0000000000000000000000000000000000000000000000000000000000000000000000000000000000000000000000000000 0000000000000000000000000000000000000000000000000000000000000000000000000000000000000000000000000000 0000000000000000000000000000000000000000000000000000000000000000000000000000000000000000000000000000 0000000000000000000000000000000000000000000000000000000000000000000000000000000000000000000000000000 0000000000000000000000000000000000000000000000000000000000000000000000000000000000000000000000000000 0000000000000000000000000000000000000000000000000000000000000000000000000000000000000000000000000000 0000000000000000000000000000000000000000000000000000000000000000000000000000000000000000000000000000 0000000000000000000000000000000000000000000000000000000000000000000000000000000000000000000000000000 0000000000000000000000000000000000000000000000000000000000000000000000000000000000000000000000000000 0000000000000000000000000000000000000000000000000000000000000000000000000000000000000000000000000000 0000000000000000000000000000000000000000000000000000000000000000000000000000000000000000000000000000 0000000000000000000000000000000000000000000000000000000000000000000000000000000000000000000000000000 0000000000000000000000000000000000000000000000000000000000000000000000000000000000000000000000000000 0000000000000000000000000000000000000000000000000000000000000000000000000000000000000000000000000000 0000000000000000000000000000000000000000000000000000000000000000000000000000000000000000000000000000 0000000000000000000000000000000000000000000000000000000000000000000000000000000000000000000000000000 0000000000000000000000000000000000000000000000000000000000000000000000000000000000000000000000000000 0000000000000000000000000000000000000000000000000000000000000000000000000000000000000000000000000000 0000000000000000000000000000000000000001110000000000000000000000000000000000000000000000000000000000 0000000000000000000000000000000000000111111110000000000000000000000000000000000000000000000000000000 0000000000000000000000000000000000011111111111100000000000000000000000000000000000000000000000000000 0000000000000000000000000000000000011111111111110000000000000000000000000000000000000000000000000000 0000000000000000000000000000000000111111111111111000000000000000000000000000000000000000000000000000 0000000000000000000000000000000000111111111111111110000000000000000000000000000000000000000000000000 0000000000000000000000000000000001111111111111111111000000000000000000000000000000000000000000000000 0000000000000000000000000000000001111111111111111111110000000000000000000000000000000000000000000000 0000000000000000000000000000000001111111011111111111111000000000000000000000000000000000000000000000 0000000000000000000000000000000011111100000111111111111110000000000000000000000000000000000000000000 0000000000000000000000000000000011111100000111111111111111000000000000000000000000000000000000000000 0000000000000000000000000000000011111000000011111111111111110000000000000000000000000000000000000000 0000000000000000000000000000000011111100000111111111111111110000000000000000000000000000000000000000 0000000000000000000000000000000011111100000111111111111111111100000000000000000000000000000000000000 0000000000000000000000000000000011111111011111111111111111111110000000000000000000000000000000000000 0000000000000000000000000000000001111111111111111101111111111111000000000000000000000000000000000000 0000000000000000000000000000000001111111111111110000011111111111100000000000000000000000000000000000 0000000000000000000000000000000001111111111111100000001111111111100000000000000000000000000000000000 0000000000000000000000000000000000111111111111100000001111111111110000000000000000000000000000000000 0000000000000000000000000000000000011111111111000000000111111111111000000000000000000000000000000000 0000000000000000000000000000000000011111111111100000001111111111111000000000000000000000000000000000 0000000000000000000000000000000000001111111111100000001111111111111000000000000000000000000000000000 0000000000000000000000000000000000000111111111110000011111101111111100000000000000000000000000000000 0000000000000000000000000000000000000011111111111101111110000011111100000000000000000000000000000000 0000000000000000000000000000000000000011111111111111111110000011111100000000000000000000000000000000 0000000000000000000000000000000000000001111111111111111100000001111100000000000000000000000000000000 0000000000000000000000000000000000000000011111111111111110000011111000000000000000000000000000000000 0000000000000000000000000000000000000000011111111111111110000011110000000000000000000000000000000000 0000000000000000000000000000000000000000011111111111111111101111100000000000000000000000000000000000 0000000000000000000000000000000000000000001111111111111111111111000000000000000000000000000000000000 0000000000000000000000000000000000000000000111111111111111111110000000000000000000000000000000000000 0000000000000000000000000000000000000000000011111111111111111100000000000000000000000000000000000000 0000000000000000000000000000000000000000000001111111111111111000000000000000000000000000000000000000 0000000000000000000000000000000000000000000000000111111111110000000000000000000000000000000000000000 0000000000000000000000000000000000000000000000000001111111000000000000000000000000000000000000000000 0000000000000000000000000000000000000000000000000000000000000000000000000000000000000000000000000000 0000000000000000000000000000000000000000000000000000000000000000000000000000000000000000000000000000 0000000000000000000000000000000000000000000000000000000000000000000000000000000000000000000000000000 0000000000000000000000000000000000000000000000000000000000000000000000000000000000000000000000000000 0000000000000000000000000000000000000000000000000000000000000000000000000000000000000000000000000000 0000000000000000000000000000000000000000000000000000000000000000000000000000000000000000000000000000 0000000000000000000000000000000000000000000000000000000000000000000000000000000000000000000000000000 0000000000000000000000000000000000000000000000000000000000000000000000000000000000000000000000000000 0000000000000000000000000000000000000000000000000000000000000000000000000000000000000000000000000000 0000000000000000000000000000000000000000000000000000000000000000000000000000000000000000000000000000 0000000000000000000000000000000000000000000000000000000000000000000000000000000000000000000000000000 0000000000000000000000000000000000000000000000000000000000000000000000000000000000000000000000000000 0000000000000000000000000000000000000000000000000000000000000000000000000000000000000000000000000000 0000000000000000000000000000000000000000000000000000000000000000000000000000000000000000000000000000 0000000000000000000000000000000000000000000000000000000000000000000000000000000000000000000000000000 0000000000000000000000000000000000000000000000000000000000000000000000000000000000000000000000000000 0000000000000000000000000000000000000000000000000000000000000000000000000000000000000000000000000000 0000000000000000000000000000000000000000000000000000000000000000000000000000000000000000000000000000 0000000000000000000000000000000000000000000000000000000000000000000000000000000000000000000000000000 0000000000000000000000000000000000000000000000000000000000000000000000000000000000000000000000000000 0000000000000000000000000000000000000000000000000000000000000000000000000000000000000000000000000000 0000000000000000000000000000000000000000000000000000000000000000000000000000000000000000000000000000 0000000000000000000000000000000000000000000000000000000000000000000000000000000000000000000000000000 0000000000000000000000000000000000000000000000000000000000000000000000000000000000000000000000000000 0000000000000000000000000000000000000000000000000000000000000000000000000000000000000000000000000000 0000000000000000000000000000000000000000000000000000000000000000000000000000000000000000000000000000 0000000000000000000000000000000000000000000000000000000000000000000000000000000000000000000000000000 0000000000000000000000000000000000000000000000000000000000000000000000000000000000000000000000000000 0000000000000000000000000000000000000000000000000000000000000000000000000000000000000000000000000000 0000000000000000000000000000000000000000000000000000000000000000000000000000000000000000000000000000 0000000000000000000000000000000000000000000000000000000000000000000000000000000000000000000000000000 0000000000000000000000000000000000000000000000000000000000000000000000000000000000000000000000000000 0000000000000000000000000000000000000000000000000000000000000000000000000000000000000000000000000000 0000000000000000000000000000000000000000000000000000000000000000000000000000000000000000000000000000 0000000000000000000000000000000000000000000000000000000000000000000000000000000000000000000000000000 " StressBitmapDimensions="100 100" StressBitmapPixelSize="0.005000 0.005000" StressCalculationType="Beam" Type="Fixed" StressOrigin="RightTarsusProx -8.46490160038850664e-03 2.53800206840078041e-03 -8.65199259146419847e-02" StressOrientation="RightTarsusProx 1.16055354269766001e-01 4.02312684430427170e-01 -9.08116544663570391e-01 -2.42861286636752932e-17" StressLimit="4.00000000000000000e+08" StressBitmapDisplayRange="-4.00000000000000000e+08 4.00000000000000000e+08" StressLimitCutoffFrequency="5.00000000000000000e+00"/>

<JOINT Body1ID="Trunk" Body2ID="LeftThighProx" ID="LeftHipJoint" ParamHiStop="25d" ParamLoStop="-25d" Type="Hinge" HingeAnchor="Trunk -9.05166001843591417e-01 3.44996314956146855e-01 1.26424513745452161e-01" HingeAxis="Trunk -6.64969121065137475e-02 -9.97718181645861013e-01 1.16872021277870525e-02" Body2HingeAnchor="LeftThighProx -1.09329228315387494e-01 -4.67011575118047376e-02 2.17455278706167626e-01" Body2HingeAxis="LeftThighProx -6.64971908029956676e-02 -9.97718172098148393e-01 1.16864314672895705e-02" StartAngleReference="-3.70764606787505446e-01"/>

<JOINT Body1ID="LeftThighDist" Body2ID="LeftShankProx" ID="LeftKneeJoint" ParamHiStop="35d" ParamLoStop="-5d" Type="Hinge" HingeAnchor="LeftThighDist 3.54320125625423032e-02 8.96282030433100466e-05 -2.45151981905759098e-01" HingeAxis="LeftThighDist -1.64986942318265731e-03 -9.95705651887416554e-01 -9.25609676393947534e-02" Body2HingeAnchor="LeftShankProx 6.17575324927788633e-02 -4.40663504939700842e-02 3.20403727257840221e-01" Body2HingeAxis="LeftShankProx -1.65020014528651990e-03 -9.95705621559557885e-01 -9.25612879889601003e-02" StartAngleReference="6.07867980674922426e-01"/>

<JOINT Body1ID="LeftShankDist" Body2ID="LeftTarsusProx" ID="LeftAnkleJoint" ParamHiStop="0d" ParamLoStop="-30d" Type="Hinge" HingeAnchor="LeftShankDist -1.01786780229879859e-01 -2.37569602806654637e-02 -2.46437684940379459e-01" HingeAxis="LeftShankDist -3.94132027638863860e-02 -9.98262070004028557e-01 -4.38114030723140632e-02" Body2HingeAnchor="LeftTarsusProx 6.01259050942804241e-02 -1.76391875013864434e-02 2.13884772583530419e-01" Body2HingeAxis="LeftTarsusProx -3.94126318237904977e-02 -9.98262066779934676e-01 -4.38119901508219264e-02" StartAngleReference="-4.63168788515285645e-01"/>

<JOINT Body1ID="LeftTarsusDist" Body2ID="LeftPesDigits" ID="LeftMTPJoint" ParamHiStop="25d" ParamLoStop="0d" Type="Hinge" HingeAnchor="LeftTarsusDist 2.69872106259543207e-02 5.00297675700250993e-02 -1.28191170237903412e-01" HingeAxis="LeftTarsusDist 4.40529863955388054e-03 -9.98353691687971501e-01 5.71882823390890416e-02" Body2HingeAnchor="LeftPesDigits -2.09958872833006377e-01 7.04611088833424215e-02 1.91327398980733032e-01" Body2HingeAxis="LeftPesDigits 4.40533324861231562e-03 -9.98353695337538261e-01 5.71882159614251276e-02" StartAngleReference="-6.37168417546120690e-07"/>

<JOINT Body1ID="Trunk" Body2ID="LeftArm" ID="LeftShoulderJoint" ParamHiStop="0d" ParamLoStop="-90d" Type="Hinge" HingeAnchor="Trunk 1.55215399815641608e+00 4.00052314956148236e-01 -3.59425486254549842e-01" HingeAxis="Trunk 2.95570998396171153e-02 -8.05133995631179267e-01 -5.92355996785752903e-01" Body2HingeAnchor="LeftArm 5.86790091812563197e-02 -1.33051244754869680e-01 1.22764448912173280e-01" Body2HingeAxis="LeftArm 2.95568700948646845e-02 -8.05134153925788576e-01 -5.92355793094319294e-01" StartAngleReference="-1.57079640470508175e+00"/>

<JOINT Body1ID="LeftArm" Body2ID="LeftForearm" ID="LeftElbowJoint" ParamHiStop="90d" ParamLoStop="0d" Type="Hinge" HingeAnchor="LeftArm -7.47313012420660200e-02 1.18476445787156437e-01 -1.24436623849046940e-01" HingeAxis="LeftArm -1.48607025567921491e-01 -8.65427148897187637e-01 -4.78489082324288995e-01" Body2HingeAnchor="LeftForearm -8.09199705598293156e-02 7.66014156647783911e-03 5.65858384169513340e-02" Body2HingeAxis="LeftForearm -1.48606718954200578e-01 -8.65427277769072689e-01 -4.78488944464633970e-01" StartAngleReference="-4.05872456317985502e-09"/>

<JOINT Body1ID="LeftForearm" Body2ID="LeftHand" ID="LeftWristJoint" ParamHiStop="20d" ParamLoStop="-30d" Type="Hinge" HingeAnchor="LeftForearm 9.33222454004996732e-02 -9.67776112174204006e-04 -2.48265045416586269e-02" HingeAxis="LeftForearm 2.90708074958940299e-01 -3.60006092827408530e-01 8.86501228583926659e-01" Body2HingeAnchor="LeftHand -9.20993201551086604e-02 -3.14486769825130796e-02 7.88125938257710351e-02" Body2HingeAxis="LeftHand 2.90781189357740666e-01 -3.59826128502627962e-01 8.86550312820715170e-01" StartAngleReference="-5.23598775607993061e-01"/>

<JOINT Body1ID="LeftThighProx" Body2ID="LeftThighDist" HingeAnchor="World -0.870348 0.40281 2.46204" HingeAxis="World 0 -1 0" ID="LeftMidThighJoint" ParamHiStop="1000" ParamLoStop="-1000" StartAngleReference="0" StressBitmap=" 0000000000000000000000000000000000000000000000000000000000000000000000000000000000000000000000000000 0000000000000000000000000000000000000000000000000000000000000000000000000000000000000000000000000000 0000000000000000000000000000000000000000000000000000000000000000000000000000000000000000000000000000 0000000000000000000000000000000000000000000000000000000000000000000000000000000000000000000000000000 0000000000000000000000000000000000000000000000000000000000000000000000000000000000000000000000000000 0000000000000000000000000000000000000000000000000000000000000000000000000000000000000000000000000000 0000000000000000000000000000000000000000000000000000000000000000000000000000000000000000000000000000 0000000000000000000000000000000000000000000000000000000000000000000000000000000000000000000000000000 0000000000000000000000000000000000000000000000000000000000000000000000000000000000000000000000000000 0000000000000000000000000000000000000000000000000000000000000000000000000000000000000000000000000000 0000000000000000000000000000000000000000000000000000000000000000000000000000000000000000000000000000 0000000000000000000000000000000000000000000000000000000000000000000000000000000000000000000000000000 0000000000000000000000000000000000000000000000000000000000000000000000000000000000000000000000000000 0000000000000000000000000000000000000000000000000000000000000000000000000000000000000000000000000000 0000000000000000000000000000000000000000000000000000000000000000000000000000000000000000000000000000 0000000000000000000000000000000000000000000000000000000000000000000000000000000000000000000000000000 0000000000000000000000000000000000000000000000000000000000000000000000000000000000000000000000000000 0000000000000000000000000000000000000000000000000000000000000000000000000000000000000000000000000000 0000000000000000000000000000000000000000000000000000000000000000000000000000000000000000000000000000 0000000000000000000000000000000000000000000000000000000000000000000000000000000000000000000000000000 0000000000000000000000000000000000000000000000000000000000000000000000000000000000000000000000000000 0000000000000000000000000000000000000000000000000000000000000000000000000000000000000000000000000000 0000000000000000000000000000000000000000000000000000000000000000000000000000000000000000000000000000 0000000000000000000000000000000000000000000000000000000000000000000000000000000000000000000000000000 0000000000000000000000000000000000000000000000000000000000000000000000000000000000000000000000000000 0000000000000000000000000000000000000000000000000000000000000000000000000000000000000000000000000000 0000000000000000000000000000000000000000000000000000000000000000000000000000000000000000000000000000 0000000000000000000000000000000000000000000000000000000000000000000000000000000000000000000000000000 0000000000000000000000000000000000000000000000000000000000000000000000000000000000000000000000000000 0000000000000000000000000000000000000000000000000000000000000000000000000000000000000000000000000000 0000000000000000000000000000000000000000000000000000000000000000000000000000000000000000000000000000 0000000000000000000000000000000000000000000000000000000000000000000000000000000000000000000000000000 0000000000000000000000000000000000000000000000000000000000000000000000000000000000000000000000000000 0000000000000000000000000000000000000000000000000000000000000000000000000000000000000000000000000000 0000000000000000000000000000000000000000000000000000000000000000000000000000000000000000000000000000 0000000000000000000000000000000000000000000000000000000000000000000000000000000000000000000000000000 0000000000000000000000000000000000000000000000000000000000000000000000000000000000000000000000000000 0000000000000000000000111111110000000000000000000000000000000000000000000000000000000000000000000000 0000000000000000000111111111111110000000000000000000000000000000000000000000000000000000000000000000 0000000000000000011111111111111111110000000000000000000000000000000000000000000000000000000000000000 0000000000000000111111111111111111111100000000000000000000000000000000000000000000000000000000000000 0000000000000001111111111111111111111110000000000000000000000000000000000000000000000000000000000000 0000000000000111111111111111111111111111100000000000000000000000000000000000000000000000000000000000 0000000000000111111111111111111111111111110000000000000000000000000000000000000000000000000000000000 0000000000001111111111111111111111111111111000000000000000000000000000000000000000000000000000000000 0000000000011111111111110000111111111111111100000000000000000000000000000000000000000000000000000000 0000000000111111111110000000000111111111111110000000000000000000000000000000000000000000000000000000 0000000000111111111100000000000000111111111111000000000000000000000000000000000000000000000000000000 0000000001111111111000000000000000011111111111100000000000000000000000000000000000000000000000000000 0000000001111111110000000000000000000111111111100000000000000000000000000000000000000000000000000000 0000000001111111100000000000000000000011111111110000000000000000000000000000000000000000000000000000 0000000011111111100000000000000000000001111111111000000000000000000000000000000000000000000000000000 0000000011111111100000000000000000000000111111111000000000000000000000000000000000000000000000000000 0000000011111111000000000000000000000000111111111100000000000000000000000000000000000000000000000000 0000000011111111000000000000000000000000011111111100000000000000000000000000000000000000000000000000 0000000011111111000000000000000000000000001111111100000000000000000000000000000000000000000000000000 0000000011111111000000000000000000000000001111111110000000000000000000000000000000000000000000000000 0000000011111111000000000000000000000000001111111110000000000000000000000000000000000000000000000000 0000000011111111000000000000000000000000000111111110000000000000000000000000000000000000000000000000 0000000011111111000000000000000000000000000111111110000000000000000000000000000000000000000000000000 0000000011111111100000000000000000000000000111111110000000000000000000000000000000000000000000000000 0000000011111111100000000000000000000000000111111110000000000000000000000000000000000000000000000000 0000000001111111100000000000000000000000000111111110000000000000000000000000000000000000000000000000 0000000001111111110000000000000000000000001111111110000000000000000000000000000000000000000000000000 0000000001111111110000000000000000000000001111111110000000000000000000000000000000000000000000000000 0000000000111111111000000000000000000000001111111100000000000000000000000000000000000000000000000000 0000000000111111111000000000000000000000011111111100000000000000000000000000000000000000000000000000 0000000000011111111100000000000000000000111111111100000000000000000000000000000000000000000000000000 0000000000011111111110000000000000000001111111111000000000000000000000000000000000000000000000000000 0000000000001111111111100000000000000111111111111000000000000000000000000000000000000000000000000000 0000000000001111111111111111111001111111111111110000000000000000000000000000000000000000000000000000 0000000000000111111111111111111111111111111111100000000000000000000000000000000000000000000000000000 0000000000000011111111111111111111111111111111000000000000000000000000000000000000000000000000000000 0000000000000011111111111111111111111111111111000000000000000000000000000000000000000000000000000000 0000000000000001111111111111111111111111111100000000000000000000000000000000000000000000000000000000 0000000000000000011111111111111111111111111000000000000000000000000000000000000000000000000000000000 0000000000000000001111111111111111111111110000000000000000000000000000000000000000000000000000000000 0000000000000000000001111111111111111110000000000000000000000000000000000000000000000000000000000000 0000000000000000000000000000011111100000000000000000000000000000000000000000000000000000000000000000 0000000000000000000000000000000000000000000000000000000000000000000000000000000000000000000000000000 0000000000000000000000000000000000000000000000000000000000000000000000000000000000000000000000000000 0000000000000000000000000000000000000000000000000000000000000000000000000000000000000000000000000000 0000000000000000000000000000000000000000000000000000000000000000000000000000000000000000000000000000 0000000000000000000000000000000000000000000000000000000000000000000000000000000000000000000000000000 0000000000000000000000000000000000000000000000000000000000000000000000000000000000000000000000000000 0000000000000000000000000000000000000000000000000000000000000000000000000000000000000000000000000000 0000000000000000000000000000000000000000000000000000000000000000000000000000000000000000000000000000 0000000000000000000000000000000000000000000000000000000000000000000000000000000000000000000000000000 0000000000000000000000000000000000000000000000000000000000000000000000000000000000000000000000000000 0000000000000000000000000000000000000000000000000000000000000000000000000000000000000000000000000000 0000000000000000000000000000000000000000000000000000000000000000000000000000000000000000000000000000 0000000000000000000000000000000000000000000000000000000000000000000000000000000000000000000000000000 0000000000000000000000000000000000000000000000000000000000000000000000000000000000000000000000000000 0000000000000000000000000000000000000000000000000000000000000000000000000000000000000000000000000000 0000000000000000000000000000000000000000000000000000000000000000000000000000000000000000000000000000 0000000000000000000000000000000000000000000000000000000000000000000000000000000000000000000000000000 0000000000000000000000000000000000000000000000000000000000000000000000000000000000000000000000000000 0000000000000000000000000000000000000000000000000000000000000000000000000000000000000000000000000000 0000000000000000000000000000000000000000000000000000000000000000000000000000000000000000000000000000 0000000000000000000000000000000000000000000000000000000000000000000000000000000000000000000000000000 " StressBitmapDimensions="100 100" StressBitmapPixelSize="0.005000 0.005000" StressCalculationType="Beam" Type="Fixed" StressOrigin="LeftThighProx 1.38155488735045073e-01 5.22372696127441638e-02 -2.73303625286269170e-01" StressOrientation="LeftThighProx 1.45219670077240570e-01 -3.60220155012293208e-01 9.21494811350328180e-01 3.91396984267267039e-17" StressLimit="4.00000000000000000e+08" StressBitmapDisplayRange="-4.00000000000000000e+08 4.00000000000000000e+08" StressLimitCutoffFrequency="5.00000000000000000e+00"/>

<JOINT Body1ID="LeftShankProx" Body2ID="LeftShankDist" HingeAnchor="World -0.888324 0.462099 1.41326" HingeAxis="World 0 -1 0" ID="LeftMidShankJoint" ParamHiStop="1000" ParamLoStop="-1000" StartAngleReference="0" StressBitmap=" 0000000000000000000000000000000000000000000000000000000000000000000000000000000000000000000000000000 0000000000000000000000000000000000000000000000000000000000000000000000000000000000000000000000000000 0000000000000000000000000000000000000000000000000000000000000000000000000000000000000000000000000000 0000000000000000000000000000000000000000000000000000000000000000000000000000000000000000000000000000 0000000000000000000000000000000000000000000000000000000000000000000000000000000000000000000000000000 0000000000000000000000000000000000000000000000000000000000000000000000000000000000000000000000000000 0000000000000000000000000000000000000000000000000000000000000000000000000000000000000000000000000000 0000000000000000000000000000000000000000000000000000000000000000000000000000000000000000000000000000 0000000000000000000000000000000000000000000000000000000000000000000000000000000000000000000000000000 0000000000000000000000000000000000000000000000000000000000000000000000000000000000000000000000000000 0000000000000000000000000000000000000000000000000000000000000000000000000000000000000000000000000000 0000000000000000000000000000000000000000000000000000000000000000000000000000000000000000000000000000 0000000000000000000000000000000000000000000000000000000000000000000000000000000000000000000000000000 0000000000000000000000000000000000000000000000000000000000000000000000000000000000000000000000000000 0000000000000000000000000000000000000000000000000000000000000000000000000000000000000000000000000000 0000000000000000000000000000000000000000000000000000000000000000000000000000000000000000000000000000 0000000000000000000000000000000000000000000000000000000000000000000000000000000000000000000000000000 0000000000000000000000000000000000000000000000000000000000000000000000000000000000000000000000000000 0000000000000000000000000000000000000000111000000000000000000000000000000000000000000000000000000000 0000000000000000000000000000000000000111111110000000000000000000000000000000000000000000000000000000 0000000000000000000000000000000000001111111111000000000000000000000000000000000000000000000000000000 0000000000000000000000000000000000011111111111100000000000000000000000000000000000000000000000000000 0000000000000000000000000000000000111111111111110000000000000000000000000000000000000000000000000000 0000000000000000000000000000000000111111111111110000000000000000000000000000000000000000000000000000 0000000000000000000000000000000001111111111111111000000000000000000000000000000000000000000000000000 0000000000000000000000000000000001111111111111111000000000000000000000000000000000000000000000000000 0000000000000000000000000000000011111111111111111000000000000000000000000000000000000000000000000000 0000000000000000000000000000000011111111111111111000000000000000000000000000000000000000000000000000 0000000000000000000000000000000111111111011111111100000000000000000000000000000000000000000000000000 0000000000000000000000000000000111111111111111111100000000000000000000000000000000000000000000000000 0000000000000000000000000000000111111111111111111100000000000000000000000000000000000000000000000000 0000000000000000000000000000000011111111111111111000000000000000000000000000000000000000000000000000 0000000000000000000000000000000011111111111111111000000000011100000000000000000000000000000000000000 0000000000000000000000000000000011111111111111110000000111111111110000000000000000000000000000000000 0000000000000000000000000000000001111111111111110000111111111111111000000000000000000000000000000000 0000000000000000000000000000000000111111111111000011111111111111111110000000000000000000000000000000 0000000000000000000000000000000000001111111110001111111111111111111111000000000000000000000000000000 0000000000000000000000000000000000000000000000111111111111111111111111000000000000000000000000000000 0000000000000000000000000000000000000000000001111111111111111111111111100000000000000000000000000000 0000000000000000000000000000000000000000000011111111111110000001111111110000000000000000000000000000 0000000000000000000000000000000000000000000111111111110000000000011111110000000000000000000000000000 0000000000000000000000000000000000000000001111111111000000000000011111110000000000000000000000000000 0000000000000000000000000000000000000000111111111100000000000000001111111000000000000000000000000000 0000000000000000000000000000000000000001111111111000000000000000001111111000000000000000000000000000 0000000000000000000000000000000000000111111111110000000000000000000111111000000000000000000000000000 0000000000000000000000000000000000011111111111100000000000000000000111111000000000000000000000000000 0000000000000000000000000000000000111111111111000000000000000000000111111000000000000000000000000000 0000000000000000000000000000000001111111111100000000000000000000000111111000000000000000000000000000 0000000000000000000000000000000011111111111000000000000000000000000111111000000000000000000000000000 0000000000000000000000000000000011111111100000000000000000000000000111111000000000000000000000000000 0000000000000000000000000000000111111110000000000000000000000000000111111000000000000000000000000000 0000000000000000000000000000000111111100000000000000000000000000001111111000000000000000000000000000 0000000000000000000000000000000111111000000000000000000000000000001111111000000000000000000000000000 0000000000000000000000000000000111111000000000000000000000000000011111110000000000000000000000000000 0000000000000000000000000000000111111100000000000000000000000000111111110000000000000000000000000000 0000000000000000000000000000000111111100000000000000000000000001111111100000000000000000000000000000 0000000000000000000000000000000011111110000000000000000000000011111111100000000000000000000000000000 0000000000000000000000000000000011111110000000000000000000001111111111000000000000000000000000000000 0000000000000000000000000000000001111111000000000000000000111111111110000000000000000000000000000000 0000000000000000000000000000000001111111100000000000000111111111111100000000000000000000000000000000 0000000000000000000000000000000000111111111000000000111111111111111000000000000000000000000000000000 0000000000000000000000000000000000111111111111111111111111111111110000000000000000000000000000000000 0000000000000000000000000000000000011111111111111111111111111111000000000000000000000000000000000000 0000000000000000000000000000000000001111111111111111111111111100000000000000000000000000000000000000 0000000000000000000000000000000000000111111111111111111111110000000000000000000000000000000000000000 0000000000000000000000000000000000000001111111111111111110000000000000000000000000000000000000000000 0000000000000000000000000000000000000000011111111111110000000000000000000000000000000000000000000000 0000000000000000000000000000000000000000000000011000000000000000000000000000000000000000000000000000 0000000000000000000000000000000000000000000000000000000000000000000000000000000000000000000000000000 0000000000000000000000000000000000000000000000000000000000000000000000000000000000000000000000000000 0000000000000000000000000000000000000000000000000000000000000000000000000000000000000000000000000000 0000000000000000000000000000000000000000000000000000000000000000000000000000000000000000000000000000 0000000000000000000000000000000000000000000000000000000000000000000000000000000000000000000000000000 0000000000000000000000000000000000000000000000000000000000000000000000000000000000000000000000000000 0000000000000000000000000000000000000000000000000000000000000000000000000000000000000000000000000000 0000000000000000000000000000000000000000000000000000000000000000000000000000000000000000000000000000 0000000000000000000000000000000000000000000000000000000000000000000000000000000000000000000000000000 0000000000000000000000000000000000000000000000000000000000000000000000000000000000000000000000000000 0000000000000000000000000000000000000000000000000000000000000000000000000000000000000000000000000000 0000000000000000000000000000000000000000000000000000000000000000000000000000000000000000000000000000 0000000000000000000000000000000000000000000000000000000000000000000000000000000000000000000000000000 0000000000000000000000000000000000000000000000000000000000000000000000000000000000000000000000000000 0000000000000000000000000000000000000000000000000000000000000000000000000000000000000000000000000000 0000000000000000000000000000000000000000000000000000000000000000000000000000000000000000000000000000 0000000000000000000000000000000000000000000000000000000000000000000000000000000000000000000000000000 0000000000000000000000000000000000000000000000000000000000000000000000000000000000000000000000000000 0000000000000000000000000000000000000000000000000000000000000000000000000000000000000000000000000000 0000000000000000000000000000000000000000000000000000000000000000000000000000000000000000000000000000 0000000000000000000000000000000000000000000000000000000000000000000000000000000000000000000000000000 0000000000000000000000000000000000000000000000000000000000000000000000000000000000000000000000000000 0000000000000000000000000000000000000000000000000000000000000000000000000000000000000000000000000000 0000000000000000000000000000000000000000000000000000000000000000000000000000000000000000000000000000 0000000000000000000000000000000000000000000000000000000000000000000000000000000000000000000000000000 0000000000000000000000000000000000000000000000000000000000000000000000000000000000000000000000000000 0000000000000000000000000000000000000000000000000000000000000000000000000000000000000000000000000000 0000000000000000000000000000000000000000000000000000000000000000000000000000000000000000000000000000 0000000000000000000000000000000000000000000000000000000000000000000000000000000000000000000000000000 0000000000000000000000000000000000000000000000000000000000000000000000000000000000000000000000000000 0000000000000000000000000000000000000000000000000000000000000000000000000000000000000000000000000000 0000000000000000000000000000000000000000000000000000000000000000000000000000000000000000000000000000 " StressBitmapDimensions="100 100" StressBitmapPixelSize="0.005000 0.005000" StressCalculationType="Beam" Type="Fixed" StressOrigin="LeftShankProx -9.59370181624448759e-02 -8.88657264031983592e-03 -2.06725917177139867e-01" StressOrientation="LeftShankProx 1.51002027972139574e-01 -1.26236806388495722e-02 -9.88452846743550828e-01 1.47451495458028572e-17" StressLimit="4.00000000000000000e+08" StressBitmapDisplayRange="-4.00000000000000000e+08 4.00000000000000000e+08" StressLimitCutoffFrequency="5.00000000000000000e+00"/>

<JOINT Body1ID="LeftTarsusProx" Body2ID="LeftTarsusDist" HingeAnchor="World -1.11756 0.492976 0.588185" HingeAxis="World 0 -1 0" ID="LeftMidTarsusJoint" ParamHiStop="1000" ParamLoStop="-1000" StartAngleReference="0" StressBitmap=" 0000000000000000000000000000000000000000000000000000000000000000000000000000000000000000000000000000 0000000000000000000000000000000000000000000000000000000000000000000000000000000000000000000000000000 0000000000000000000000000000000000000000000000000000000000000000000000000000000000000000000000000000 0000000000000000000000000000000000000000000000000000000000000000000000000000000000000000000000000000 0000000000000000000000000000000000000000000000000000000000000000000000000000000000000000000000000000 0000000000000000000000000000000000000000000000000000000000000000000000000000000000000000000000000000 0000000000000000000000000000000000000000000000000000000000000000000000000000000000000000000000000000 0000000000000000000000000000000000000000000000000000000000000000000000000000000000000000000000000000 0000000000000000000000000000000000000000000000000000000000000000000000000000000000000000000000000000 0000000000000000000000000000000000000000000000000000000000000000000000000000000000000000000000000000 0000000000000000000000000000000000000000000000000000000000000000000000000000000000000000000000000000 0000000000000000000000000000000000000000000000000000000000000000000000000000000000000000000000000000 0000000000000000000000000000000000000000000000000000000000000000000000000000000000000000000000000000 0000000000000000000000000000000000000000000000000000000000000000000000000000000000000000000000000000 0000000000000000000000000000000000000000000000000000000000000000000000000000000000000000000000000000 0000000000000000000000000000000000000000000000000000000000000000000000000000000000000000000000000000 0000000000000000000000000000000000000000000000000000000000000000000000000000000000000000000000000000 0000000000000000000000000000000000000000000000000000000000000000000000000000000000000000000000000000 0000000000000000000000000000000000000000000000000000000000000000000000000000000000000000000000000000 0000000000000000000000000000000000000000000000000000000000000000000000000000000000000000000000000000 0000000000000000000000000000000000000000000000000000000000000000000000000000000000000000000000000000 0000000000000000000000000000000000000000000000000000000000000000000000000000000000000000000000000000 0000000000000000000000000000000000000000000000000000000000000000000000000000000000000000000000000000 0000000000000000000000000000000000000000000000000000000000000000000000000000000000000000000000000000 0000000000000000000000000000000000000000000000000000000000000000000000000000000000000000000000000000 0000000000000000000000000000000000000000000000000000000000000000000000000000000000000000000000000000 0000000000000000000000000000000000000000000000000000000000000000000000000000000000000000000000000000 0000000000000000000000000000000000000000000000000000000000000000000000000000000000000000000000000000 0000000000000000000000000000000000000000000000000000000000000000000000000000000000000000000000000000 0000000000000000000000000000000000000000000000000000000000000000000000000000000000000000000000000000 0000000000000000000000000000000000000000000000000000000000000000000000000000000000000000000000000000 0000000000000000000000000000000000000000000000000000000000000000000000000000000000000000000000000000 0000000000000000000000000000000000000000000000000000000000000000000000000000000000000000000000000000 0000000000000000000000000000000000000000000000000000000000000000000000000000000000000000000000000000 0000000000000000000000000000000000000000000000000000000000000000000000000000000000000000000000000000 0000000000000000000000000000000000000000000000000001111111000000000000000000000000000000000000000000 0000000000000000000000000000000000000000000000000111111111110000000000000000000000000000000000000000 0000000000000000000000000000000000000000000001111111111111111000000000000000000000000000000000000000 0000000000000000000000000000000000000000000011111111111111111100000000000000000000000000000000000000 0000000000000000000000000000000000000000000111111111111111111110000000000000000000000000000000000000 0000000000000000000000000000000000000000001111111111111111111111000000000000000000000000000000000000 0000000000000000000000000000000000000000011111111111111111101111100000000000000000000000000000000000 0000000000000000000000000000000000000000011111111111111110000011110000000000000000000000000000000000 0000000000000000000000000000000000000000011111111111111110000011111000000000000000000000000000000000 0000000000000000000000000000000000000001111111111111111100000001111100000000000000000000000000000000 0000000000000000000000000000000000000011111111111111111110000011111100000000000000000000000000000000 0000000000000000000000000000000000000011111111111101111110000011111100000000000000000000000000000000 0000000000000000000000000000000000000111111111110000011111101111111100000000000000000000000000000000 0000000000000000000000000000000000001111111111100000001111111111111000000000000000000000000000000000 0000000000000000000000000000000000011111111111100000001111111111111000000000000000000000000000000000 0000000000000000000000000000000000011111111111000000000111111111111000000000000000000000000000000000 0000000000000000000000000000000000111111111111100000001111111111110000000000000000000000000000000000 0000000000000000000000000000000001111111111111100000001111111111100000000000000000000000000000000000 0000000000000000000000000000000001111111111111110000011111111111100000000000000000000000000000000000 0000000000000000000000000000000001111111111111111101111111111111000000000000000000000000000000000000 0000000000000000000000000000000011111111011111111111111111111110000000000000000000000000000000000000 0000000000000000000000000000000011111100000111111111111111111100000000000000000000000000000000000000 0000000000000000000000000000000011111100000111111111111111110000000000000000000000000000000000000000 0000000000000000000000000000000011111000000011111111111111110000000000000000000000000000000000000000 0000000000000000000000000000000011111100000111111111111111000000000000000000000000000000000000000000 0000000000000000000000000000000011111100000111111111111110000000000000000000000000000000000000000000 0000000000000000000000000000000001111111011111111111111000000000000000000000000000000000000000000000 0000000000000000000000000000000001111111111111111111110000000000000000000000000000000000000000000000 0000000000000000000000000000000001111111111111111111000000000000000000000000000000000000000000000000 0000000000000000000000000000000000111111111111111110000000000000000000000000000000000000000000000000 0000000000000000000000000000000000111111111111111000000000000000000000000000000000000000000000000000 0000000000000000000000000000000000011111111111110000000000000000000000000000000000000000000000000000 0000000000000000000000000000000000011111111111100000000000000000000000000000000000000000000000000000 0000000000000000000000000000000000000111111110000000000000000000000000000000000000000000000000000000 0000000000000000000000000000000000000001110000000000000000000000000000000000000000000000000000000000 0000000000000000000000000000000000000000000000000000000000000000000000000000000000000000000000000000 0000000000000000000000000000000000000000000000000000000000000000000000000000000000000000000000000000 0000000000000000000000000000000000000000000000000000000000000000000000000000000000000000000000000000 0000000000000000000000000000000000000000000000000000000000000000000000000000000000000000000000000000 0000000000000000000000000000000000000000000000000000000000000000000000000000000000000000000000000000 0000000000000000000000000000000000000000000000000000000000000000000000000000000000000000000000000000 0000000000000000000000000000000000000000000000000000000000000000000000000000000000000000000000000000 0000000000000000000000000000000000000000000000000000000000000000000000000000000000000000000000000000 0000000000000000000000000000000000000000000000000000000000000000000000000000000000000000000000000000 0000000000000000000000000000000000000000000000000000000000000000000000000000000000000000000000000000 0000000000000000000000000000000000000000000000000000000000000000000000000000000000000000000000000000 0000000000000000000000000000000000000000000000000000000000000000000000000000000000000000000000000000 0000000000000000000000000000000000000000000000000000000000000000000000000000000000000000000000000000 0000000000000000000000000000000000000000000000000000000000000000000000000000000000000000000000000000 0000000000000000000000000000000000000000000000000000000000000000000000000000000000000000000000000000 0000000000000000000000000000000000000000000000000000000000000000000000000000000000000000000000000000 0000000000000000000000000000000000000000000000000000000000000000000000000000000000000000000000000000 0000000000000000000000000000000000000000000000000000000000000000000000000000000000000000000000000000 0000000000000000000000000000000000000000000000000000000000000000000000000000000000000000000000000000 0000000000000000000000000000000000000000000000000000000000000000000000000000000000000000000000000000 0000000000000000000000000000000000000000000000000000000000000000000000000000000000000000000000000000 0000000000000000000000000000000000000000000000000000000000000000000000000000000000000000000000000000 0000000000000000000000000000000000000000000000000000000000000000000000000000000000000000000000000000 0000000000000000000000000000000000000000000000000000000000000000000000000000000000000000000000000000 0000000000000000000000000000000000000000000000000000000000000000000000000000000000000000000000000000 0000000000000000000000000000000000000000000000000000000000000000000000000000000000000000000000000000 0000000000000000000000000000000000000000000000000000000000000000000000000000000000000000000000000000 0000000000000000000000000000000000000000000000000000000000000000000000000000000000000000000000000000 0000000000000000000000000000000000000000000000000000000000000000000000000000000000000000000000000000 0000000000000000000000000000000000000000000000000000000000000000000000000000000000000000000000000000 " StressBitmapDimensions="100 100" StressBitmapPixelSize="0.005000 0.005000" StressCalculationType="Beam" Type="Fixed" StressOrigin="LeftTarsusProx -4.81190160040036174e-03 8.43997931612923066e-04 -8.69869259146311136e-02" StressOrientation="LeftTarsusProx 1.16055354269766320e-01 -4.02312684430426615e-01 -9.08116544663570946e-01 1.83230167150050280e-17" StressLimit="4.00000000000000000e+08" StressBitmapDisplayRange="-4.00000000000000000e+08 4.00000000000000000e+08" StressLimitCutoffFrequency="5.00000000000000000e+00"/>

<GEOM Abort="False" BodyID="RightPesDigits" DampingConstant="1e4" ID="RightFootDigit4Contact1" Mu="1.0" Radius="0.005" SpringConstant="1.00000000000000000e+06" Type="Sphere" Position="RightPesDigits -1.40213374120339351e-01 -1.89550573452421545e-01 -9.15368860094727260e-02" Quaternion="RightPesDigits 1.00000000000000000e+00 4.59701721133854003e-17 -2.56377221969500452e-15 2.56739074444567499e-16"/>

<GEOM Abort="False" BodyID="RightPesDigits" DampingConstant="1e4" ID="RightFootDigit4Contact2" Mu="1.0" Radius="0.005" SpringConstant="1.00000000000000000e+06" Type="Sphere" Position="RightPesDigits -1.40213374120339351e-01 -1.89550573452421545e-01 -9.15368860094727260e-02" Quaternion="RightPesDigits 1.00000000000000000e+00 4.59701721133854003e-17 -2.56377221969500452e-15 2.56739074444567499e-16"/>

<GEOM Abort="False" BodyID="RightPesDigits" DampingConstant="1e4" ID="RightFootDigit4Contact3" Mu="1.0" Radius="0.005" SpringConstant="1.00000000000000000e+06" Type="Sphere" Position="RightPesDigits 1.43906258796611154e-02 -2.08080573452420731e-01 -9.15368860094728509e-02" Quaternion="RightPesDigits 1.00000000000000000e+00 4.59701721133854003e-17 -2.56377221969500452e-15 2.56739074444567499e-16"/>

<GEOM Abort="False" BodyID="RightPesDigits" DampingConstant="1e4" ID="RightFootDigit4Contact4" Mu="1.0" Radius="0.005" SpringConstant="1.00000000000000000e+06" Type="Sphere" Position="RightPesDigits 7.44666258796619768e-02 -2.21733573452421034e-01 -9.15368860094721709e-02" Quaternion="RightPesDigits 1.00000000000000000e+00 4.59701721133854003e-17 -2.56377221969500452e-15 2.56739074444567499e-16"/>

<GEOM Abort="False" BodyID="RightPesDigits" DampingConstant="1e4" ID="RightFootDigit4Contact5" Mu="1.0" Radius="0.005" SpringConstant="1.00000000000000000e+06" Type="Sphere" Position="RightPesDigits 1.95366625879661943e-01 -2.49310573452420414e-01 -9.15368860094723930e-02" Quaternion="RightPesDigits 1.00000000000000000e+00 4.59701721133854003e-17 -2.56377221969500452e-15 2.56739074444567499e-16"/>

<GEOM Abort="False" BodyID="RightPesDigits" DampingConstant="1e4" ID="RightFootDigit3Contact1" Mu="1.0" Radius="0.005" SpringConstant="1.00000000000000000e+06" Type="Sphere" Position="RightPesDigits -4.96733741203380375e-02 -3.42305734524210661e-02 -9.15368860094715742e-02" Quaternion="RightPesDigits 1.00000000000000000e+00 4.59701721133854003e-17 -2.56377221969500452e-15 2.56739074444567499e-16"/>

<GEOM Abort="False" BodyID="RightPesDigits" DampingConstant="1e4" ID="RightFootDigit3Contact2" Mu="1.0" Radius="0.005" SpringConstant="1.00000000000000000e+06" Type="Sphere" Position="RightPesDigits 1.10172625879662769e-01 -2.64965734524211273e-02 -9.15368860094714076e-02" Quaternion="RightPesDigits 1.00000000000000000e+00 4.59701721133854003e-17 -2.56377221969500452e-15 2.56739074444567499e-16"/>

<GEOM Abort="False" BodyID="RightPesDigits" DampingConstant="1e4" ID="RightFootDigit3Contact3" Mu="1.0" Radius="0.005" SpringConstant="1.00000000000000000e+06" Type="Sphere" Position="RightPesDigits 2.23528625879662296e-01 -1.03475734524214168e-02 -9.15368860094720599e-02" Quaternion="RightPesDigits 1.00000000000000000e+00 4.59701721133854003e-17 -2.56377221969500452e-15 2.56739074444567499e-16"/>

<GEOM Abort="False" BodyID="RightPesDigits" DampingConstant="1e4" ID="RightFootDigit3Contact4" Mu="1.0" Radius="0.005" SpringConstant="1.00000000000000000e+06" Type="Sphere" Position="RightPesDigits 3.71538625879662854e-01 -7.40057345242085482e-03 -9.15368860094717129e-02" Quaternion="RightPesDigits 1.00000000000000000e+00 4.59701721133854003e-17 -2.56377221969500452e-15 2.56739074444567499e-16"/>

<GEOM Abort="False" BodyID="RightPesDigits" DampingConstant="1e4" ID="RightFootDigit2Contact1" Mu="1.0" Radius="0.005" SpringConstant="1.00000000000000000e+06" Type="Sphere" Position="RightPesDigits -1.54653374120337139e-01 1.36386426547578460e-01 -9.15368860094711162e-02" Quaternion="RightPesDigits 1.00000000000000000e+00 4.59701721133854003e-17 -2.56377221969500452e-15 2.56739074444567499e-16"/>

<GEOM Abort="False" BodyID="RightPesDigits" DampingConstant="1e4" ID="RightFootDigit2Contact2" Mu="1.0" Radius="0.005" SpringConstant="1.00000000000000000e+06" Type="Sphere" Position="RightPesDigits -2.20373741203390774e-02 1.90545426547578389e-01 -9.15368860094725734e-02" Quaternion="RightPesDigits 1.00000000000000000e+00 4.59701721133854003e-17 -2.56377221969500452e-15 2.56739074444567499e-16"/>

<GEOM Abort="False" BodyID="RightPesDigits" DampingConstant="1e4" ID="RightFootDigit2Contact3" Mu="1.0" Radius="0.005" SpringConstant="1.00000000000000000e+06" Type="Sphere" Position="RightPesDigits 1.45892625879661647e-01 2.80762426547577937e-01 -9.15368860094720738e-02" Quaternion="RightPesDigits 1.00000000000000000e+00 4.59701721133854003e-17 -2.56377221969500452e-15 2.56739074444567499e-16"/>

<GEOM Abort="False" BodyID="LeftPesDigits" DampingConstant="1e4" ID="LeftFootDigit4Contact1" Mu="1.0" Radius="0.005" SpringConstant="1.00000000000000000e+06" Type="Sphere" Position="LeftPesDigits -1.40213374120337547e-01 1.89550573452417631e-01 -9.15368860094685766e-02" Quaternion="LeftPesDigits 1.00000000000000000e+00 2.35705552298348664e-16 1.14079752588924777e-15 -1.76941794549634324e-16"/>

<GEOM Abort="False" BodyID="LeftPesDigits" DampingConstant="1e4" ID="LeftFootDigit4Contact2" Mu="1.0" Radius="0.005" SpringConstant="1.00000000000000000e+06" Type="Sphere" Position="LeftPesDigits -1.40213374120337547e-01 1.89550573452417631e-01 -9.15368860094685766e-02" Quaternion="LeftPesDigits 1.00000000000000000e+00 2.35705552298348664e-16 1.14079752588924777e-15 -1.76941794549634324e-16"/>

<GEOM Abort="False" BodyID="LeftPesDigits" DampingConstant="1e4" ID="LeftFootDigit4Contact3" Mu="1.0" Radius="0.005" SpringConstant="1.00000000000000000e+06" Type="Sphere" Position="LeftPesDigits 1.43906258796627426e-02 2.08080573452417733e-01 -9.15368860094684794e-02" Quaternion="LeftPesDigits 1.00000000000000000e+00 2.35705552298348664e-16 1.14079752588924777e-15 -1.76941794549634324e-16"/>

<GEOM Abort="False" BodyID="LeftPesDigits" DampingConstant="1e4" ID="LeftFootDigit4Contact4" Mu="1.0" Radius="0.005" SpringConstant="1.00000000000000000e+06" Type="Sphere" Position="LeftPesDigits 7.44666258796627123e-02 2.21733573452417787e-01 -9.15368860094684378e-02" Quaternion="LeftPesDigits 1.00000000000000000e+00 2.35705552298348664e-16 1.14079752588924777e-15 -1.76941794549634324e-16"/>

<GEOM Abort="False" BodyID="LeftPesDigits" DampingConstant="1e4" ID="LeftFootDigit4Contact5" Mu="1.0" Radius="0.005" SpringConstant="1.00000000000000000e+06" Type="Sphere" Position="LeftPesDigits 1.95366625879662636e-01 2.49310573452417999e-01 -9.15368860094685766e-02" Quaternion="LeftPesDigits 1.00000000000000000e+00 2.35705552298348664e-16 1.14079752588924777e-15 -1.76941794549634324e-16"/>

<GEOM Abort="False" BodyID="LeftPesDigits" DampingConstant="1e4" ID="LeftFootDigit3Contact1" Mu="1.0" Radius="0.005" SpringConstant="1.00000000000000000e+06" Type="Sphere" Position="LeftPesDigits -4.96733741203374268e-02 3.42305734524175551e-02 -9.15368860094684517e-02" Quaternion="LeftPesDigits 1.00000000000000000e+00 2.35705552298348664e-16 1.14079752588924777e-15 -1.76941794549634324e-16"/>

<GEOM Abort="False" BodyID="LeftPesDigits" DampingConstant="1e4" ID="LeftFootDigit3Contact2" Mu="1.0" Radius="0.005" SpringConstant="1.00000000000000000e+06" Type="Sphere" Position="LeftPesDigits 1.10172625879662284e-01 2.64965734524177932e-02 -9.15368860094683962e-02" Quaternion="LeftPesDigits 1.00000000000000000e+00 2.35705552298348664e-16 1.14079752588924777e-15 -1.76941794549634324e-16"/>

<GEOM Abort="False" BodyID="LeftPesDigits" DampingConstant="1e4" ID="LeftFootDigit3Contact3" Mu="1.0" Radius="0.005" SpringConstant="1.00000000000000000e+06" Type="Sphere" Position="LeftPesDigits 2.23528625879662490e-01 1.03475734524177028e-02 -9.15368860094684655e-02" Quaternion="LeftPesDigits 1.00000000000000000e+00 2.35705552298348664e-16 1.14079752588924777e-15 -1.76941794549634324e-16"/>

<GEOM Abort="False" BodyID="LeftPesDigits" DampingConstant="1e4" ID="LeftFootDigit3Contact4" Mu="1.0" Radius="0.005" SpringConstant="1.00000000000000000e+06" Type="Sphere" Position="LeftPesDigits 3.71538625879662743e-01 7.40057345241757099e-03 -9.15368860094685488e-02" Quaternion="LeftPesDigits 1.00000000000000000e+00 2.35705552298348664e-16 1.14079752588924777e-15 -1.76941794549634324e-16"/>

<GEOM Abort="False" BodyID="LeftPesDigits" DampingConstant="1e4" ID="LeftFootDigit2Contact1" Mu="1.0" Radius="0.005" SpringConstant="1.00000000000000000e+06" Type="Sphere" Position="LeftPesDigits -1.54653374120337667e-01 -1.36386426547582124e-01 -9.15368860094683129e-02" Quaternion="LeftPesDigits 1.00000000000000000e+00 2.35705552298348664e-16 1.14079752588924777e-15 -1.76941794549634324e-16"/>

<GEOM Abort="False" BodyID="LeftPesDigits" DampingConstant="1e4" ID="LeftFootDigit2Contact2" Mu="1.0" Radius="0.005" SpringConstant="1.00000000000000000e+06" Type="Sphere" Position="LeftPesDigits -2.20373741203374225e-02 -1.90545426547582136e-01 -9.15368860094685488e-02" Quaternion="LeftPesDigits 1.00000000000000000e+00 2.35705552298348664e-16 1.14079752588924777e-15 -1.76941794549634324e-16"/>

<GEOM Abort="False" BodyID="LeftPesDigits" DampingConstant="1e4" ID="LeftFootDigit2Contact3" Mu="1.0" Radius="0.005" SpringConstant="1.00000000000000000e+06" Type="Sphere" Position="LeftPesDigits 1.45892625879663007e-01 -2.80762426547581767e-01 -9.15368860094685904e-02" Quaternion="LeftPesDigits 1.00000000000000000e+00 2.35705552298348664e-16 1.14079752588924777e-15 -1.76941794549634324e-16"/>

<GEOM Abort="true" BodyID="Trunk" DampingConstant="1e4" ID="HeadContact" Mu="1.0" Radius="0.01" SpringConstant="1.00000000000000000e+06" Type="Sphere" Position="Trunk 3.65901399815642447e+00 -6.23685043854356577e-04 -8.09425486254547466e-01" Quaternion="Trunk 1.00000000000000000e+00 1.64104878712278006e-21 -1.09337462322033158e-16 -2.06795153138256919e-23"/>

<GEOM Abort="true" BodyID="Trunk" DampingConstant="1e4" ID="TailContact" Mu="1.0" Radius="0.01" SpringConstant="1.00000000000000000e+06" Type="Sphere" Position="Trunk -8.33269600184360826e+00 -6.23685043854356577e-04 1.39614513745448143e-01" Quaternion="Trunk 1.00000000000000000e+00 1.64104878712278006e-21 -1.09337462322033158e-16 -2.06795153138256919e-23"/>

<MUSCLE ActivationK="0.17" ActivationKinetics="FALSE" ActivationRate="500" FastTwitchProportion="0.5" FibreLength="0.58402" ForcePerUnitArea="300000" ID="RightADD1" InsertionBodyID="RightThighDist" OriginBodyID="Trunk" PCA="1.26203001428571437e-01" ParallelStrainAtFmax="0.6" ParallelStrainModel="Square" ParallelStrainRateAtFmax="0" SerialStrainAtFmax="0.06" SerialStrainModel="Square" SerialStrainRateAtFmax="0" Strap="TwoPoint" TActivationA="8.00E-02" TActivationB="4.70E-04" TDeactivationA="9.00E-02" TDeactivationB="5.60E-04" Type="MinettiAlexanderComplete" VMaxFactor="8.4" Width="1" TendonLength="1.72770000000000007e-02" InitialFibreLength="5.30825760177276007e-01" StartActivation="1.00000000000000002e-03" Origin="Trunk -1.13295600184358602e+00 -1.15024685043854491e-01 -2.15905486254548945e-01" Insertion="RightThighDist -5.22909874374597947e-02 8.64523717969456484e-02 1.52278018094266110e-01"/>

<MUSCLE ActivationK="0.17" ActivationKinetics="FALSE" ActivationRate="500" FastTwitchProportion="0.5" FibreLength="0.522058" ForcePerUnitArea="300000" ID="RightADD2" InsertionBodyID="RightThighDist" OriginBodyID="Trunk" PCA="1.41181778571428579e-01" ParallelStrainAtFmax="0.6" ParallelStrainModel="Square" ParallelStrainRateAtFmax="0" SerialStrainAtFmax="0.06" SerialStrainModel="Square" SerialStrainRateAtFmax="0" Strap="TwoPoint" TActivationA="8.00E-02" TActivationB="4.70E-04" TDeactivationA="9.00E-02" TDeactivationB="5.60E-04" Type="MinettiAlexanderComplete" VMaxFactor="8.4" Width="1" TendonLength="1.93054499999999990e-01" InitialFibreLength="4.83898254718788945e-01" StartActivation="1.00000000000000002e-03" Origin="Trunk -1.20864600184358606e+00 -1.26554685043854698e-01 -9.20254862545492880e-02" Insertion="RightThighDist -7.16879874374591330e-02 1.22973717969458978e-02 1.72048018094263955e-01"/>

<MUSCLE ActivationK="0.17" ActivationKinetics="FALSE" ActivationRate="500" CylinderBodyID="RightThighDist" FastTwitchProportion="0.5" FibreLength="0.61312" ForcePerUnitArea="300000" ID="RightAMB" InsertionBodyID="RightShankProx" OriginBodyID="Trunk" PCA="8.54456100000000052e-02" ParallelStrainAtFmax="0.6" ParallelStrainModel="Square" ParallelStrainRateAtFmax="0" SerialStrainAtFmax="0.06" SerialStrainModel="Square" SerialStrainRateAtFmax="0" Strap="CylinderWrap" TActivationA="8.00E-02" TActivationB="4.70E-04" TDeactivationA="9.00E-02" TDeactivationB="5.60E-04" Type="MinettiAlexanderComplete" VMaxFactor="8.4" Width="1" TendonLength="6.08211999999999975e-01" InitialFibreLength="6.55217074477247419e-01" StartActivation="8.92884830528637430e-01" Origin="Trunk -6.22701001843583790e-01 -1.60006685043854624e-01 -6.80254862545500161e-02" Insertion="RightShankProx 2.62223981837551023e-01 7.04735726403175056e-02 7.30200828228592391e-02" CylinderPosition="RightThighDist 3.54320125625401175e-02 -8.96282030544356956e-05 -2.45151981905733118e-01" CylinderRadius="1.49999999999999994e-01" CylinderQuaternion="RightThighDist 6.73587051672092540e-01 -7.39106882633585816e-01 -1.22468908739188425e-03 2.36356073601839967e-17"/>

<MUSCLE ActivationK="0.17" ActivationKinetics="FALSE" ActivationRate="500" CylinderBodyID="RightThighProx" FastTwitchProportion="0.5" FibreLength="0.326592" ForcePerUnitArea="300000" ID="RightCFB" InsertionBodyID="RightThighProx" OriginBodyID="Trunk" PCA="2.25679371428571418e-01" ParallelStrainAtFmax="0.6" ParallelStrainModel="Square" ParallelStrainRateAtFmax="0" SerialStrainAtFmax="0.06" SerialStrainModel="Square" SerialStrainRateAtFmax="0" Strap="CylinderWrap" TActivationA="8.00E-02" TActivationB="4.70E-04" TDeactivationA="9.00E-02" TDeactivationB="5.60E-04" Type="MinettiAlexanderComplete" VMaxFactor="8.4" Width="1" TendonLength="6.00694999999999979e-01" InitialFibreLength="3.15607239710599841e-01" StartActivation="1.00000000000000002e-03" Origin="Trunk -1.55563600184358242e+00 -3.23841685043854743e-01 3.93334513745452030e-01" Insertion="RightThighProx -2.90795112649510634e-02 -1.02094269612741054e-01 -8.51966252862590701e-02" CylinderPosition="RightThighProx -1.09328511264950717e-01 4.67017303872589440e-02 2.17453374713740683e-01" CylinderRadius="1.40000000000000013e-01" CylinderQuaternion="RightThighProx 7.02962587152477947e-01 7.09652405320290502e-01 4.72976181960662670e-02 7.52436307704940077e-17"/>

<MUSCLE ActivationK="0.17" ActivationKinetics="FALSE" ActivationRate="500" CylinderBodyID="RightThighProx" FastTwitchProportion="0.5" FibreLength="0.537306" ForcePerUnitArea="300000" ID="RightCFL" InsertionBodyID="RightThighProx" OriginBodyID="Trunk" PCA="1.37175235714285720e-01" ParallelStrainAtFmax="0.6" ParallelStrainModel="Square" ParallelStrainRateAtFmax="0" SerialStrainAtFmax="0.06" SerialStrainModel="Square" SerialStrainRateAtFmax="0" Strap="CylinderWrap" TActivationA="8.00E-02" TActivationB="4.70E-04" TDeactivationA="9.00E-02" TDeactivationB="5.60E-04" Type="MinettiAlexanderComplete" VMaxFactor="8.4" Width="1" TendonLength="7.61693500000000023e-01" InitialFibreLength="5.04353712306266799e-01" StartActivation="1.00000000000000002e-03" Origin="Trunk -2.11570600184359181e+00 -1.25573685043854799e-01 1.13744513745448875e-01" Insertion="RightThighProx -8.29105112649505538e-02 5.58373038725894656e-03 -1.28416625286260383e-01" CylinderPosition="RightThighProx -1.09328511264950717e-01 4.67017303872589440e-02 2.17453374713740683e-01" CylinderRadius="1.40000000000000013e-01" CylinderQuaternion="RightThighProx 7.02962587152477947e-01 7.09652405320290502e-01 4.72976181960662670e-02 7.52436307704940077e-17"/>

<MUSCLE ActivationK="0.17" ActivationKinetics="FALSE" ActivationRate="500" FastTwitchProportion="0.5" FibreLength="0.394464" ForcePerUnitArea="300000" ID="RightEDL" InsertionBodyID="RightPesDigits" OriginBodyID="RightThighDist" PCA="1.05331362857142868e-01" ParallelStrainAtFmax="0.6" ParallelStrainModel="Square" ParallelStrainRateAtFmax="0" SerialStrainAtFmax="0.06" SerialStrainModel="Square" SerialStrainRateAtFmax="0" Strap="NPoint" TActivationA="8.00E-02" TActivationB="4.70E-04" TDeactivationA="9.00E-02" TDeactivationB="5.60E-04" Type="MinettiAlexanderComplete" VMaxFactor="8.4" ViaPoint0BodyID="RightShankProx" ViaPoint1BodyID="RightTarsusProx" Width="1" TendonLength="1.49313399999999996e+00" InitialFibreLength="3.45514453224667173e-01" StartActivation="1.00000000000000000e+00" Origin="RightThighDist 1.62161012562539647e-01 -1.50123628203053999e-01 -2.27561981905732652e-01" Insertion="RightPesDigits -9.89933741203365691e-02 -2.94415734524210160e-02 6.60772139905291128e-02" ViaPoint0="RightShankProx 1.62405981837550006e-01 -8.79024273596824279e-02 1.19950082822859100e-01" ViaPoint1="RightTarsusProx 1.19246098399612699e-01 -4.15499979315987755e-02 5.54400740853593643e-02"/>

<MUSCLE ActivationK="0.17" ActivationKinetics="FALSE" ActivationRate="500" CylinderBodyID="RightShankDist" FastTwitchProportion="0.5" FibreLength="0.108004" ForcePerUnitArea="300000" ID="RightFB" InsertionBodyID="RightTarsusProx" OriginBodyID="RightShankProx" PCA="2.00714454285714300e-01" ParallelStrainAtFmax="0.6" ParallelStrainModel="Square" ParallelStrainRateAtFmax="0" SerialStrainAtFmax="0.06" SerialStrainModel="Square" SerialStrainRateAtFmax="0" Strap="CylinderWrap" TActivationA="8.00E-02" TActivationB="4.70E-04" TDeactivationA="9.00E-02" TDeactivationB="5.60E-04" Type="MinettiAlexanderComplete" VMaxFactor="8.4" Width="1" TendonLength="5.75146999999999964e-01" InitialFibreLength="9.58043908860332777e-02" StartActivation="8.29126569012493597e-01" Origin="RightShankProx -3.69910181624519552e-02 -1.09487427359682532e-01 -2.15519917177142833e-01" Insertion="RightTarsusProx 7.73630983996106969e-02 -1.15363997931599488e-01 5.85610740853586623e-02" CylinderPosition="RightShankDist -1.01786780229885188e-01 2.37569602806552531e-02 -2.46437684940376545e-01" CylinderRadius="1.00000000000000006e-01" CylinderQuaternion="RightShankDist 6.91443633612922826e-01 -7.21868003027175131e-01 -2.85006621276880610e-02 -2.11636264069170416e-16"/>

<MUSCLE ActivationK="0.17" ActivationKinetics="FALSE" ActivationRate="500" Cylinder1BodyID="RightShankDist" Cylinder2BodyID="RightTarsusDist" FastTwitchProportion="0.5" FibreLength="0.36031" ForcePerUnitArea="300000" ID="RightFDL" InsertionBodyID="RightPesDigits" OriginBodyID="RightThighDist" PCA="1.10302055714285724e-01" ParallelStrainAtFmax="0.6" ParallelStrainModel="Square" ParallelStrainRateAtFmax="0" SerialStrainAtFmax="0.06" SerialStrainModel="Square" SerialStrainRateAtFmax="0" Strap="TwoCylinderWrap" TActivationA="8.00E-02" TActivationB="4.70E-04" TDeactivationA="9.00E-02" TDeactivationB="5.60E-04" Type="MinettiAlexanderComplete" VMaxFactor="8.4" Width="1" TendonLength="1.84912950000000009e+00" InitialFibreLength="3.09097059511162231e-01" StartActivation="4.43942231553875674e-02" Origin="RightThighDist -3.69798743746045482e-03 -6.70186282030548197e-02 -7.05819819057332126e-02" Insertion="RightPesDigits -9.32733741203398969e-02 -2.91655734524212465e-02 -5.93412860094723327e-02" Cylinder1Position="RightShankDist -1.01786780229885188e-01 2.37569602806552531e-02 -2.46437684940376545e-01" Cylinder1Radius="1.00000000000000006e-01" Cylinder2Position="RightTarsusDist 2.69872106259634731e-02 -5.00297675700243985e-02 -1.28191170237902913e-01" Cylinder2Radius="1.00000000000000006e-01" CylinderQuaternion="RightTarsusDist -6.36910911768276855e-01 -6.21991764161696770e-01 3.02025893214907637e-01 -3.40956149106098283e-01"/>

<MUSCLE ActivationK="0.17" ActivationKinetics="FALSE" ActivationRate="500" CylinderBodyID="RightShankDist" FastTwitchProportion="0.5" FibreLength="0.105182" ForcePerUnitArea="300000" ID="RightFL" InsertionBodyID="RightTarsusProx" OriginBodyID="RightShankProx" PCA="3.09149338571428567e-01" ParallelStrainAtFmax="0.6" ParallelStrainModel="Square" ParallelStrainRateAtFmax="0" SerialStrainAtFmax="0.06" SerialStrainModel="Square" SerialStrainRateAtFmax="0" Strap="CylinderWrap" TActivationA="8.00E-02" TActivationB="4.70E-04" TDeactivationA="9.00E-02" TDeactivationB="5.60E-04" Type="MinettiAlexanderComplete" VMaxFactor="8.4" Width="1" TendonLength="8.72785499999999992e-01" InitialFibreLength="9.95212434848466027e-02" StartActivation="1.00000000000000002e-03" Origin="RightShankProx -4.25080181624497982e-02 -1.59281427359682926e-01 4.04700828228586537e-02" Insertion="RightTarsusProx -3.82169016003894232e-02 -1.46554997931599568e-01 9.77070740853585445e-02" CylinderPosition="RightShankDist -1.01786780229885188e-01 2.37569602806552531e-02 -2.46437684940376545e-01" CylinderRadius="1.00000000000000006e-01" CylinderQuaternion="RightShankDist 7.22430412936883815e-01 6.90905346817980104e-01 2.72782001270276096e-02 -1.38777878078144537e-17"/>

<MUSCLE ActivationK="0.17" ActivationKinetics="FALSE" ActivationRate="500" CylinderBodyID="RightThighDist" FastTwitchProportion="0.5" FibreLength="0.196118" ForcePerUnitArea="300000" ID="RightFMTE" InsertionBodyID="RightShankProx" OriginBodyID="RightThighProx" PCA="3.13183377142857156e-01" ParallelStrainAtFmax="0.6" ParallelStrainModel="Square" ParallelStrainRateAtFmax="0" SerialStrainAtFmax="0.06" SerialStrainModel="Square" SerialStrainRateAtFmax="0" Strap="CylinderWrap" TActivationA="8.00E-02" TActivationB="4.70E-04" TDeactivationA="9.00E-02" TDeactivationB="5.60E-04" Type="MinettiAlexanderComplete" VMaxFactor="8.4" Width="1" TendonLength="7.07857500000000028e-01" InitialFibreLength="2.31991028557453349e-01" StartActivation="1.00000000000000002e-03" Origin="RightThighProx 2.07807488735049006e-01 -1.26553269612741298e-01 -2.47716625286259928e-01" Insertion="RightShankProx 2.53836981837551212e-01 -2.15014273596821175e-02 5.11800828228591020e-02" CylinderPosition="RightThighDist 3.54320125625401175e-02 -8.96282030544356956e-05 -2.45151981905733118e-01" CylinderRadius="1.40000000000000013e-01" CylinderQuaternion="RightThighDist 6.73587051672092540e-01 -7.39106882633585816e-01 -1.22468908739188425e-03 2.36356073601839967e-17"/>

<MUSCLE ActivationK="0.17" ActivationKinetics="FALSE" ActivationRate="500" CylinderBodyID="RightThighDist" FastTwitchProportion="0.5" FibreLength="0.196634" ForcePerUnitArea="300000" ID="RightFMTI" InsertionBodyID="RightShankProx" OriginBodyID="RightThighProx" PCA="3.12361532857142854e-01" ParallelStrainAtFmax="0.6" ParallelStrainModel="Square" ParallelStrainRateAtFmax="0" SerialStrainAtFmax="0.06" SerialStrainModel="Square" SerialStrainRateAtFmax="0" Strap="CylinderWrap" TActivationA="8.00E-02" TActivationB="4.70E-04" TDeactivationA="9.00E-02" TDeactivationB="5.60E-04" Type="MinettiAlexanderComplete" VMaxFactor="8.4" Width="1" TendonLength="8.14023500000000011e-01" InitialFibreLength="2.20156069841075219e-01" StartActivation="1.84423050561111523e-01" Origin="RightThighProx 1.61843488735049057e-01 5.26347303872587505e-02 -1.89606625286260155e-01" Insertion="RightShankProx 2.76396981837551237e-01 6.74757264031757530e-03 2.84100828228584373e-02" CylinderPosition="RightThighDist 3.54320125625401175e-02 -8.96282030544356956e-05 -2.45151981905733118e-01" CylinderRadius="1.40000000000000013e-01" CylinderQuaternion="RightThighDist 6.73587051672092540e-01 -7.39106882633585816e-01 -1.22468908739188425e-03 2.36356073601839967e-17"/>

<MUSCLE ActivationK="0.17" ActivationKinetics="FALSE" ActivationRate="500" FastTwitchProportion="0.5" FibreLength="0.774656" ForcePerUnitArea="300000" ID="RightFTE" InsertionBodyID="RightShankProx" OriginBodyID="Trunk" PCA="8.95487600000000050e-02" ParallelStrainAtFmax="0.6" ParallelStrainModel="Square" ParallelStrainRateAtFmax="0" SerialStrainAtFmax="0.06" SerialStrainModel="Square" SerialStrainRateAtFmax="0" Strap="NPoint" TActivationA="8.00E-02" TActivationB="4.70E-04" TDeactivationA="9.00E-02" TDeactivationB="5.60E-04" Type="MinettiAlexanderComplete" VMaxFactor="8.4" ViaPoint0BodyID="RightThighDist" Width="1" TendonLength="9.35692999999999997e-01" InitialFibreLength="7.17112448028422333e-01" StartActivation="1.00000000000000002e-03" Origin="Trunk -1.52103600184358467e+00 -3.35045685043854791e-01 4.74634513745447850e-01" Insertion="RightShankProx -1.21952018162451076e-01 7.75255726403174528e-02 1.80880082822860611e-01" ViaPoint0="RightThighDist -6.82519874374594854e-02 7.18373717969459785e-02 -1.69011981905733355e-01"/>

<MUSCLE ActivationK="0.17" ActivationKinetics="FALSE" ActivationRate="500" FastTwitchProportion="0.5" FibreLength="1.208824" ForcePerUnitArea="300000" ID="RightFTI1" InsertionBodyID="RightShankProx" OriginBodyID="Trunk" PCA="5.73859257142857182e-02" ParallelStrainAtFmax="0.6" ParallelStrainModel="Square" ParallelStrainRateAtFmax="0" SerialStrainAtFmax="0.06" SerialStrainModel="Square" SerialStrainRateAtFmax="0" Strap="NPoint" TActivationA="8.00E-02" TActivationB="4.70E-04" TDeactivationA="9.00E-02" TDeactivationB="5.60E-04" Type="MinettiAlexanderComplete" VMaxFactor="8.4" ViaPoint0BodyID="RightThighDist" Width="1" TendonLength="1.00000000000000002e-02" InitialFibreLength="9.09152978919665400e-01" StartActivation="1.00000000000000002e-03" Origin="Trunk -1.35566600184358532e+00 -7.42257850438544642e-02 -3.84845486254548730e-01" Insertion="RightShankProx -1.21952018162451603e-01 9.75255726403174844e-02 1.80880082822859639e-01" ViaPoint0="RightThighDist -6.82519874374599156e-02 9.18373717969452885e-02 -1.69011981905733355e-01"/>

<MUSCLE ActivationK="0.17" ActivationKinetics="FALSE" ActivationRate="500" FastTwitchProportion="0.5" FibreLength="0.73285" ForcePerUnitArea="300000" ID="RightFTI3" InsertionBodyID="RightShankProx" OriginBodyID="Trunk" PCA="9.46571385714285729e-02" ParallelStrainAtFmax="0.6" ParallelStrainModel="Square" ParallelStrainRateAtFmax="0" SerialStrainAtFmax="0.06" SerialStrainModel="Square" SerialStrainRateAtFmax="0" Strap="NPoint" TActivationA="8.00E-02" TActivationB="4.70E-04" TDeactivationA="9.00E-02" TDeactivationB="5.60E-04" Type="MinettiAlexanderComplete" VMaxFactor="8.4" ViaPoint0BodyID="RightThighDist" Width="1" TendonLength="3.95802500000000002e-01" InitialFibreLength="6.40469956945024621e-01" StartActivation="1.00000000000000002e-03" Origin="Trunk -1.19020600184358383e+00 -1.32019685043854695e-01 -9.13754862545496926e-02" Insertion="RightShankProx -1.21952018162451326e-01 8.75255726403178641e-02 1.80880082822860166e-01" ViaPoint0="RightThighDist -6.82519874374587637e-02 8.18373717969458070e-02 -1.69011981905733188e-01"/>

<MUSCLE ActivationK="0.17" ActivationKinetics="FALSE" ActivationRate="500" Cylinder1BodyID="RightThighDist" Cylinder2BodyID="RightShankDist" FastTwitchProportion="0.5" FibreLength="0.396152" ForcePerUnitArea="300000" ID="RightGL" InsertionBodyID="RightTarsusProx" OriginBodyID="RightThighDist" PCA="1.23122990000000015e-01" ParallelStrainAtFmax="0.6" ParallelStrainModel="Square" ParallelStrainRateAtFmax="0" SerialStrainAtFmax="0.06" SerialStrainModel="Square" SerialStrainRateAtFmax="0" Strap="TwoCylinderWrap" TActivationA="8.00E-02" TActivationB="4.70E-04" TDeactivationA="9.00E-02" TDeactivationB="5.60E-04" Type="MinettiAlexanderComplete" VMaxFactor="8.4" Width="1" TendonLength="1.20872700000000011e+00" InitialFibreLength="2.67398984378144022e-01" StartActivation="9.39252074121488700e-01" Origin="RightThighDist -2.92899874374597143e-02 1.94337179694580508e-03 -4.61981905734062601e-04" Insertion="RightTarsusProx -5.79669016003887816e-02 1.17340020684007680e-02 -4.60189259146418922e-02" Cylinder1Position="RightThighDist 3.54320125625401175e-02 -8.96282030544356956e-05 -2.45151981905733118e-01" Cylinder1Radius="1.40000000000000013e-01" Cylinder2Position="RightShankDist -1.01786780229885188e-01 2.37569602806552531e-02 -2.46437684940376545e-01" Cylinder2Radius="1.40000000000000013e-01" CylinderQuaternion="RightShankDist -1.00959297437110129e-01 -9.31160074039871638e-02 6.67119336945524388e-01 -7.32180592271817754e-01"/>

<MUSCLE ActivationK="0.17" ActivationKinetics="FALSE" ActivationRate="500" CylinderBodyID="RightShankDist" FastTwitchProportion="0.5" FibreLength="0.147806" ForcePerUnitArea="300000" ID="RightGM" InsertionBodyID="RightTarsusProx" OriginBodyID="RightShankProx" PCA="2.19997468571428545e-01" ParallelStrainAtFmax="0.6" ParallelStrainModel="Square" ParallelStrainRateAtFmax="0" SerialStrainAtFmax="0.06" SerialStrainModel="Square" SerialStrainRateAtFmax="0" Strap="CylinderWrap" TActivationA="8.00E-02" TActivationB="4.70E-04" TDeactivationA="9.00E-02" TDeactivationB="5.60E-04" Type="MinettiAlexanderComplete" VMaxFactor="8.4" Width="1" TendonLength="9.36578499999999980e-01" InitialFibreLength="1.40577220497221850e-01" StartActivation="1.00000000000000002e-03" Origin="RightShankProx -1.44393018162451647e-01 9.04535726403173923e-02 -2.81999171771413204e-02" Insertion="RightTarsusProx -6.19569016003890180e-02 3.54550020684009370e-02 -8.20569259146420454e-02" CylinderPosition="RightShankDist -1.01786780229885188e-01 2.37569602806552531e-02 -2.46437684940376545e-01" CylinderRadius="1.40000000000000013e-01" CylinderQuaternion="RightShankDist 7.22430412936883815e-01 6.90905346817980104e-01 2.72782001270276096e-02 -1.38777878078144537e-17"/>

<MUSCLE ActivationK="0.17" ActivationKinetics="FALSE" ActivationRate="500" CylinderBodyID="RightThighProx" FastTwitchProportion="0.5" FibreLength="0.104712" ForcePerUnitArea="300000" ID="RightIFE" InsertionBodyID="RightThighProx" OriginBodyID="Trunk" PCA="4.14049275714285736e-01" ParallelStrainAtFmax="0.6" ParallelStrainModel="Square" ParallelStrainRateAtFmax="0" SerialStrainAtFmax="0.06" SerialStrainModel="Square" SerialStrainRateAtFmax="0" Strap="CylinderWrap" TActivationA="8.00E-02" TActivationB="4.70E-04" TDeactivationA="9.00E-02" TDeactivationB="5.60E-04" Type="MinettiAlexanderComplete" VMaxFactor="8.4" Width="1" TendonLength="7.20760999999999985e-01" InitialFibreLength="8.98857273922608613e-02" StartActivation="5.77393066069744054e-01" Origin="Trunk -9.20986001843583812e-01 -1.30266685043854524e-01 6.92284513745451080e-01" Insertion="RightThighProx 3.30948873504865321e-03 -1.57797269612741375e-01 1.10363374713741164e-01" CylinderPosition="RightThighProx -1.09328511264950717e-01 4.67017303872589440e-02 2.17453374713740683e-01" CylinderRadius="2.00000000000000011e-01" CylinderQuaternion="RightThighProx 7.07106781186547906e-01 6.39679281766447616e-18 7.07106781186547129e-01 4.39101879856629296e-18"/>

<MUSCLE ActivationK="0.17" ActivationKinetics="FALSE" ActivationRate="500" FastTwitchProportion="0.5" FibreLength="0.38839" ForcePerUnitArea="300000" ID="RightILFB" InsertionBodyID="RightShankProx" OriginBodyID="Trunk" PCA="1.78607802857142867e-01" ParallelStrainAtFmax="0.6" ParallelStrainModel="Square" ParallelStrainRateAtFmax="0" SerialStrainAtFmax="0.06" SerialStrainModel="Square" SerialStrainRateAtFmax="0" Strap="NPoint" TActivationA="8.00E-02" TActivationB="4.70E-04" TDeactivationA="9.00E-02" TDeactivationB="5.60E-04" Type="MinettiAlexanderComplete" VMaxFactor="8.4" ViaPoint0BodyID="RightThighDist" Width="1" TendonLength="1.32873850000000004e+00" InitialFibreLength="3.01355484349942637e-01" StartActivation="3.82648235674032000e-01" Origin="Trunk -1.20079600184358526e+00 -2.05895685043854137e-01 5.66064513745451192e-01" Insertion="RightShankProx -6.17200181624508390e-02 -1.86736427359682239e-01 1.78240082822859719e-01" ViaPoint0="RightThighDist -7.13119874374600476e-02 -1.45838628203054710e-01 -1.48901981905733727e-01"/>

<MUSCLE ActivationK="0.17" ActivationKinetics="FALSE" ActivationRate="500" FastTwitchProportion="0.5" FibreLength="0.228928" ForcePerUnitArea="300000" ID="RightISTR" InsertionBodyID="RightThighProx" OriginBodyID="Trunk" PCA="3.21957458571428601e-01" ParallelStrainAtFmax="0.6" ParallelStrainModel="Square" ParallelStrainRateAtFmax="0" SerialStrainAtFmax="0.06" SerialStrainModel="Square" SerialStrainRateAtFmax="0" Strap="TwoPoint" TActivationA="8.00E-02" TActivationB="4.70E-04" TDeactivationA="9.00E-02" TDeactivationB="5.60E-04" Type="MinettiAlexanderComplete" VMaxFactor="8.4" Width="1" TendonLength="2.71683000000000008e-01" InitialFibreLength="2.11026166550968980e-01" StartActivation="1.00000000000000002e-03" Origin="Trunk -1.16552600184358712e+00 -1.52513685043854541e-01 -3.28954862545516383e-02" Insertion="RightThighProx -3.04235112649510336e-02 -1.19636269612741444e-01 -1.45066252862590551e-02"/>

<MUSCLE ActivationK="0.17" ActivationKinetics="FALSE" ActivationRate="500" CylinderBodyID="RightThighDist" FastTwitchProportion="0.5" FibreLength="1.023204" ForcePerUnitArea="300000" ID="RightIT1" InsertionBodyID="RightShankProx" OriginBodyID="Trunk" PCA="5.12003600000000073e-02" ParallelStrainAtFmax="0.6" ParallelStrainModel="Square" ParallelStrainRateAtFmax="0" SerialStrainAtFmax="0.06" SerialStrainModel="Square" SerialStrainRateAtFmax="0" Strap="CylinderWrap" TActivationA="8.00E-02" TActivationB="4.70E-04" TDeactivationA="9.00E-02" TDeactivationB="5.60E-04" Type="MinettiAlexanderComplete" VMaxFactor="8.4" Width="1" TendonLength="1.02445499999999989e+00" InitialFibreLength="1.13292556111132359e+00" StartActivation="1.00000000000000000e+00" Origin="Trunk -4.47847001843583614e-01 -1.39759685043854442e-01 8.35684513745450386e-01" Insertion="RightShankProx 2.70736981837550961e-01 -8.42742735968277437e-03 5.38900828228594531e-02" CylinderPosition="RightThighDist 3.54320125625401175e-02 -8.96282030544356956e-05 -2.45151981905733118e-01" CylinderRadius="1.40000000000000013e-01" CylinderQuaternion="RightThighDist 6.73587051672092540e-01 -7.39106882633585816e-01 -1.22468908739188425e-03 2.36356073601839967e-17"/>

<MUSCLE ActivationK="0.17" ActivationKinetics="FALSE" ActivationRate="500" CylinderBodyID="RightThighDist" FastTwitchProportion="0.5" FibreLength="0.72819" ForcePerUnitArea="300000" ID="RightIT2" InsertionBodyID="RightShankProx" OriginBodyID="Trunk" PCA="7.19433285714285720e-02" ParallelStrainAtFmax="0.6" ParallelStrainModel="Square" ParallelStrainRateAtFmax="0" SerialStrainAtFmax="0.06" SerialStrainModel="Square" SerialStrainRateAtFmax="0" Strap="CylinderWrap" TActivationA="8.00E-02" TActivationB="4.70E-04" TDeactivationA="9.00E-02" TDeactivationB="5.60E-04" Type="MinettiAlexanderComplete" VMaxFactor="8.4" Width="1" TendonLength="1.40926550000000006e+00" InitialFibreLength="7.96488706207224340e-01" StartActivation="7.05794578599830524e-01" Origin="Trunk -7.02577001843584625e-01 -1.24086685043854603e-01 8.94804513745446561e-01" Insertion="RightShankProx 2.47656981837550860e-01 -2.35684273596821481e-02 4.63100828228592415e-02" CylinderPosition="RightThighDist 3.54320125625401175e-02 -8.96282030544356956e-05 -2.45151981905733118e-01" CylinderRadius="1.40000000000000013e-01" CylinderQuaternion="RightThighDist 6.73587051672092540e-01 -7.39106882633585816e-01 -1.22468908739188425e-03 2.36356073601839967e-17"/>

<MUSCLE ActivationK="0.17" ActivationKinetics="FALSE" ActivationRate="500" FastTwitchProportion="0.5" FibreLength="0.57395" ForcePerUnitArea="300000" ID="RightIT3" InsertionBodyID="RightShankProx" OriginBodyID="Trunk" PCA="1.17715807142857135e-01" ParallelStrainAtFmax="0.6" ParallelStrainModel="Square" ParallelStrainRateAtFmax="0" SerialStrainAtFmax="0.06" SerialStrainModel="Square" SerialStrainRateAtFmax="0" Strap="NPoint" TActivationA="8.00E-02" TActivationB="4.70E-04" TDeactivationA="9.00E-02" TDeactivationB="5.60E-04" Type="MinettiAlexanderComplete" VMaxFactor="8.4" ViaPoint0BodyID="Trunk" ViaPoint1BodyID="RightThighDist" ViaPoint2BodyID="RightThighDist" Width="1" TendonLength="1.71128750000000007e+00" InitialFibreLength="5.95864019274164103e-01" StartActivation="1.00000000000000002e-03" Origin="Trunk -1.37985600184358348e+00 -2.52611685043854672e-01 6.83634513745449701e-01" Insertion="RightShankProx 2.59099981837550786e-01 -1.69974273596823142e-02 7.48800828228587956e-02" ViaPoint0="Trunk -1.23582600184358649e+00 -5.48127685043854562e-01 9.94245137454496941e-02" ViaPoint1="RightThighDist 4.98340125625402336e-02 -8.75926282030540376e-02 2.71018018094266011e-01" ViaPoint2="RightThighDist 1.62438012562539924e-01 -5.11326282030544685e-02 -2.53841981905733649e-01"/>

<MUSCLE ActivationK="0.17" ActivationKinetics="FALSE" ActivationRate="500" FastTwitchProportion="0.5" FibreLength="0.274946" ForcePerUnitArea="300000" ID="RightITC" InsertionBodyID="RightThighProx" OriginBodyID="Trunk" PCA="1.57688882857142859e-01" ParallelStrainAtFmax="0.6" ParallelStrainModel="Square" ParallelStrainRateAtFmax="0" SerialStrainAtFmax="0.06" SerialStrainModel="Square" SerialStrainRateAtFmax="0" Strap="TwoPoint" TActivationA="8.00E-02" TActivationB="4.70E-04" TDeactivationA="9.00E-02" TDeactivationB="5.60E-04" Type="MinettiAlexanderComplete" VMaxFactor="8.4" Width="1" TendonLength="4.45601499999999984e-01" InitialFibreLength="2.72004235315654708e-01" StartActivation="1.00000000000000000e+00" Origin="Trunk -3.97080001843583941e-01 -1.70289685043854888e-01 6.63424513745450528e-01" Insertion="RightThighProx 8.97784887350490252e-02 -7.80082696127411823e-02 1.86593374713740073e-01"/>

<MUSCLE ActivationK="0.17" ActivationKinetics="FALSE" ActivationRate="500" FastTwitchProportion="0.5" FibreLength="0.137054" ForcePerUnitArea="300000" ID="RightPIFE1" InsertionBodyID="RightThighProx" OriginBodyID="Trunk" PCA="3.16341935714285705e-01" ParallelStrainAtFmax="0.6" ParallelStrainModel="Square" ParallelStrainRateAtFmax="0" SerialStrainAtFmax="0.06" SerialStrainModel="Square" SerialStrainRateAtFmax="0" Strap="NPoint" TActivationA="8.00E-02" TActivationB="4.70E-04" TDeactivationA="9.00E-02" TDeactivationB="5.60E-04" Type="MinettiAlexanderComplete" VMaxFactor="8.4" ViaPoint0BodyID="RightThighProx" Width="1" TendonLength="9.14245500000000044e-01" InitialFibreLength="9.63655474813619878e-02" StartActivation="8.08039020874595670e-01" Origin="Trunk -7.21430001843584301e-01 -1.08243685043854607e-01 -7.86195486254550269e-01" Insertion="RightThighProx -1.58208511264951612e-01 -5.47172696127413080e-02 2.35703374713742309e-01" ViaPoint0="RightThighProx -8.57455112649511964e-02 2.21307303872593057e-02 -9.56766252862614880e-02"/>

<MUSCLE ActivationK="0.17" ActivationKinetics="FALSE" ActivationRate="500" FastTwitchProportion="0.5" FibreLength="0.135876" ForcePerUnitArea="300000" ID="RightPIFE2" InsertionBodyID="RightThighProx" OriginBodyID="Trunk" PCA="3.19084515714285699e-01" ParallelStrainAtFmax="0.6" ParallelStrainModel="Square" ParallelStrainRateAtFmax="0" SerialStrainAtFmax="0.06" SerialStrainModel="Square" SerialStrainRateAtFmax="0" Strap="NPoint" TActivationA="8.00E-02" TActivationB="4.70E-04" TDeactivationA="9.00E-02" TDeactivationB="5.60E-04" Type="MinettiAlexanderComplete" VMaxFactor="8.4" ViaPoint0BodyID="RightThighProx" Width="1" TendonLength="8.52528999999999981e-01" InitialFibreLength="9.49755680468554603e-02" StartActivation="9.77791365939977619e-01" Origin="Trunk -7.41941001843583692e-01 -9.77552850438545284e-02 -7.19035486254550493e-01" Insertion="RightThighProx -1.58208511264951612e-01 -5.47172696127413080e-02 2.35703374713742309e-01" ViaPoint0="RightThighProx -8.57455112649512241e-02 4.21307303872590633e-02 -9.56766252862596284e-02"/>

<MUSCLE ActivationK="0.17" ActivationKinetics="FALSE" ActivationRate="500" CylinderBodyID="RightThighProx" FastTwitchProportion="0.5" FibreLength="0.143538" ForcePerUnitArea="300000" ID="RightPIFE3" InsertionBodyID="RightThighProx" OriginBodyID="Trunk" PCA="3.02051914285714318e-01" ParallelStrainAtFmax="0.6" ParallelStrainModel="Square" ParallelStrainRateAtFmax="0" SerialStrainAtFmax="0.06" SerialStrainModel="Square" SerialStrainRateAtFmax="0" Strap="CylinderWrap" TActivationA="8.00E-02" TActivationB="4.70E-04" TDeactivationA="9.00E-02" TDeactivationB="5.60E-04" Type="MinettiAlexanderComplete" VMaxFactor="8.4" Width="1" TendonLength="6.75648499999999985e-01" InitialFibreLength="1.28381321849112107e-01" StartActivation="9.48279417940566471e-01" Origin="Trunk -1.17619600184358486e+00 -8.56938850438545563e-02 -3.06095486254550964e-01" Insertion="RightThighProx -4.25455112649509026e-02 -1.43863269612741235e-01 3.07093374713740985e-01" CylinderPosition="RightThighProx -1.09328511264950717e-01 4.67017303872589440e-02 2.17453374713740683e-01" CylinderRadius="1.00000000000000006e-01" CylinderQuaternion="RightThighProx 7.11226828138459610e-01 -7.01406458652054643e-01 -4.67480341542798189e-02 -6.98226199080664856e-17"/>

<MUSCLE ActivationK="0.17" ActivationKinetics="FALSE" ActivationRate="500" FastTwitchProportion="0.5" FibreLength="0.240898" ForcePerUnitArea="300000" ID="RightPIFI1" InsertionBodyID="RightThighProx" OriginBodyID="Trunk" PCA="1.79976287142857128e-01" ParallelStrainAtFmax="0.6" ParallelStrainModel="Square" ParallelStrainRateAtFmax="0" SerialStrainAtFmax="0.06" SerialStrainModel="Square" SerialStrainRateAtFmax="0" Strap="TwoPoint" TActivationA="8.00E-02" TActivationB="4.70E-04" TDeactivationA="9.00E-02" TDeactivationB="5.60E-04" Type="MinettiAlexanderComplete" VMaxFactor="8.4" Width="1" TendonLength="2.22366499999999995e-01" InitialFibreLength="2.49699591743065247e-01" StartActivation="9.04677721430864112e-01" Origin="Trunk -5.77358001843583435e-01 -2.33866685043854716e-01 3.19214513745449402e-01" Insertion="RightThighProx 4.23274887350488099e-02 -1.32779269612741280e-01 9.79833747137408562e-02"/>

<MUSCLE ActivationK="0.17" ActivationKinetics="FALSE" ActivationRate="500" FastTwitchProportion="0.5" FibreLength="0.536014" ForcePerUnitArea="300000" ID="RightPIFI2" InsertionBodyID="RightThighProx" OriginBodyID="Trunk" PCA="8.08858128571428581e-02" ParallelStrainAtFmax="0.6" ParallelStrainModel="Square" ParallelStrainRateAtFmax="0" SerialStrainAtFmax="0.06" SerialStrainModel="Square" SerialStrainRateAtFmax="0" Strap="TwoPoint" TActivationA="8.00E-02" TActivationB="4.70E-04" TDeactivationA="9.00E-02" TDeactivationB="5.60E-04" Type="MinettiAlexanderComplete" VMaxFactor="8.4" Width="1" TendonLength="1.20031499999999999e-01" InitialFibreLength="5.80286695533815067e-01" StartActivation="1.00000000000000000e+00" Origin="Trunk -4.16834001843583324e-01 -2.56867685043855043e-01 4.50154513745450346e-01" Insertion="RightThighProx 1.05724488735049305e-01 5.91447303872588773e-02 -6.28366252862589403e-02"/>

<MUSCLE ActivationK="0.17" ActivationKinetics="FALSE" ActivationRate="500" CylinderBodyID="RightShankDist" FastTwitchProportion="0.5" FibreLength="0.173866" ForcePerUnitArea="300000" ID="RightTA" InsertionBodyID="RightTarsusProx" OriginBodyID="RightShankProx" PCA="1.24682018571428577e-01" ParallelStrainAtFmax="0.6" ParallelStrainModel="Square" ParallelStrainRateAtFmax="0" SerialStrainAtFmax="0.06" SerialStrainModel="Square" SerialStrainRateAtFmax="0" Strap="CylinderWrap" TActivationA="8.00E-02" TActivationB="4.70E-04" TDeactivationA="9.00E-02" TDeactivationB="5.60E-04" Type="MinettiAlexanderComplete" VMaxFactor="8.4" Width="1" TendonLength="7.97088499999999978e-01" InitialFibreLength="1.63427540978850899e-01" StartActivation="6.36804577876570743e-01" Origin="RightShankProx 1.19567981837550102e-01 3.07765726403174851e-02 -1.07079917177141826e-01" Insertion="RightTarsusProx 4.78630983996132242e-02 3.25980020684008068e-02 -9.28839259146410773e-02" CylinderPosition="RightShankDist -1.01786780229885188e-01 2.37569602806552531e-02 -2.46437684940376545e-01" CylinderRadius="1.40000000000000013e-01" CylinderQuaternion="RightShankDist 6.91443633612922826e-01 -7.21868003027175131e-01 -2.85006621276880610e-02 -2.11636264069170416e-16"/>

<MUSCLE ActivationK="0.17" ActivationKinetics="FALSE" ActivationRate="500" CylinderBodyID="Trunk" FastTwitchProportion="0.5" FibreLength="0.25599" ForcePerUnitArea="300000" ID="RightShoulderExt" InsertionBodyID="RightArm" OriginBodyID="Trunk" PCA="1.59956502857142857e-01" ParallelStrainAtFmax="0.6" ParallelStrainModel="Square" ParallelStrainRateAtFmax="0" SerialStrainAtFmax="0.06" SerialStrainModel="Square" SerialStrainRateAtFmax="0" Strap="CylinderWrap" TActivationA="8.00E-02" TActivationB="4.70E-04" TDeactivationA="9.00E-02" TDeactivationB="5.60E-04" Type="MinettiAlexanderComplete" VMaxFactor="8.4" Width="1" TendonLength="1.61808499999999994e-01" InitialFibreLength="1.97009893121144947e-01" StartActivation="2.62917172538480903e-01" Origin="Trunk 1.71113399815641998e+00 -9.27205850438546086e-02 -3.28395486254550117e-01" Insertion="RightArm 8.94486987579935777e-02 -1.12464457872552617e-02 5.16233761509021435e-02" CylinderPosition="Trunk 1.55215399815642052e+00 -4.01299685043854715e-01 -3.59425486254550841e-01" CylinderRadius="7.00000000000000067e-02" CylinderQuaternion="Trunk 4.51466501090747985e-01 -8.91687416105032327e-01 3.27345437238498807e-02 1.40535119891936813e-17"/>

<MUSCLE ActivationK="0.17" ActivationKinetics="FALSE" ActivationRate="500" CylinderBodyID="Trunk" FastTwitchProportion="0.5" FibreLength="0.20425" ForcePerUnitArea="300000" ID="RightShoulderFlex" InsertionBodyID="RightArm" OriginBodyID="Trunk" PCA="1.33650804285714270e-01" ParallelStrainAtFmax="0.6" ParallelStrainModel="Square" ParallelStrainRateAtFmax="0" SerialStrainAtFmax="0.06" SerialStrainModel="Square" SerialStrainRateAtFmax="0" Strap="CylinderWrap" TActivationA="8.00E-02" TActivationB="4.70E-04" TDeactivationA="9.00E-02" TDeactivationB="5.60E-04" Type="MinettiAlexanderComplete" VMaxFactor="8.4" Width="1" TendonLength="5.44008500000000006e-01" InitialFibreLength="2.32165006372016314e-01" StartActivation="1.76987634212488532e-01" Origin="Trunk 1.11642399815641791e+00 -6.96860685043856343e-01 1.18054513745449993e-01" Insertion="RightArm 3.91869875799184635e-03 5.08225542127447652e-02 5.64533761509007012e-02" CylinderPosition="Trunk 1.55215399815642052e+00 -4.01299685043854715e-01 -3.59425486254550841e-01" CylinderRadius="8.00000000000000017e-02" CylinderQuaternion="Trunk 8.92288069175463772e-01 4.51162591681393887e-01 -1.65625322475341404e-02 4.75781384322945614e-18"/>

<MUSCLE ActivationK="0.17" ActivationKinetics="FALSE" ActivationRate="500" Cylinder1BodyID="RightArm" Cylinder2BodyID="RightArm" FastTwitchProportion="0.5" FibreLength="0.432642" ForcePerUnitArea="300000" ID="RightShoulderExtElbowFlex" InsertionBodyID="RightForearm" OriginBodyID="Trunk" PCA="5.91529271428571438e-02" ParallelStrainAtFmax="0.6" ParallelStrainModel="Square" ParallelStrainRateAtFmax="0" SerialStrainAtFmax="0.06" SerialStrainModel="Square" SerialStrainRateAtFmax="0" Strap="TwoCylinderWrap" TActivationA="8.00E-02" TActivationB="4.70E-04" TDeactivationA="9.00E-02" TDeactivationB="5.60E-04" Type="MinettiAlexanderComplete" VMaxFactor="8.4" Width="1" TendonLength="1.67921500000000001e-01" InitialFibreLength="3.66611055353317616e-01" StartActivation="2.35191508651783412e-02" Origin="Trunk 1.63827399815641894e+00 -4.89657850438543971e-02 -4.94255486254549736e-01" Insertion="RightForearm 1.00922454005187220e-02 2.30937761122855766e-02 3.66534954584140302e-02" Cylinder1Position="RightArm 5.86786987579919206e-02 1.33050554212745892e-01 1.22763376150902243e-01" Cylinder1Radius="7.00000000000000067e-02" Cylinder2Position="RightArm -7.47313012420083578e-02 -1.18476445787257467e-01 -1.24436623849100675e-01" Cylinder2Radius="5.00000000000000028e-02" CylinderQuaternion="RightArm 4.51466501090748207e-01 -8.91687416105032105e-01 3.27345437238498113e-02 1.66533453693773432e-16"/>

<MUSCLE ActivationK="0.17" ActivationKinetics="FALSE" ActivationRate="500" Cylinder1BodyID="RightArm" Cylinder2BodyID="RightArm" FastTwitchProportion="0.5" FibreLength="0.406186" ForcePerUnitArea="300000" ID="RightShoulderFlexElbowExt" InsertionBodyID="RightForearm" OriginBodyID="Trunk" PCA="5.25047657142857088e-02" ParallelStrainAtFmax="0.6" ParallelStrainModel="Square" ParallelStrainRateAtFmax="0" SerialStrainAtFmax="0.06" SerialStrainModel="Square" SerialStrainRateAtFmax="0" Strap="TwoCylinderWrap" TActivationA="8.00E-02" TActivationB="4.70E-04" TDeactivationA="9.00E-02" TDeactivationB="5.60E-04" Type="MinettiAlexanderComplete" VMaxFactor="8.4" Width="1" TendonLength="2.22519500000000009e-01" InitialFibreLength="4.60364471067807812e-01" StartActivation="5.02872664787906487e-01" Origin="Trunk 1.50939399815641950e+00 -4.72209685043855354e-01 -1.53545486254547781e-01" Insertion="RightForearm -7.32177545994824319e-02 -2.19382238877142907e-02 -1.88865045415857052e-02" Cylinder1Position="RightArm 5.86786987579919206e-02 1.33050554212745892e-01 1.22763376150902243e-01" Cylinder1Radius="8.00000000000000017e-02" Cylinder2Position="RightArm -7.47313012420083578e-02 -1.18476445787257467e-01 -1.24436623849100675e-01" Cylinder2Radius="5.00000000000000028e-02" CylinderQuaternion="RightArm 8.92288069175463772e-01 4.51162591681393943e-01 -1.65625322475337310e-02 -5.55111512312578172e-16"/>

<MUSCLE ActivationK="0.17" ActivationKinetics="FALSE" ActivationRate="500" CylinderBodyID="RightArm" FastTwitchProportion="0.5" FibreLength="0.18047" ForcePerUnitArea="300000" ID="RightElbowFlex" InsertionBodyID="RightForearm" OriginBodyID="RightArm" PCA="5.67230914285714316e-02" ParallelStrainAtFmax="0.6" ParallelStrainModel="Square" ParallelStrainRateAtFmax="0" SerialStrainAtFmax="0.06" SerialStrainModel="Square" SerialStrainRateAtFmax="0" Strap="CylinderWrap" TActivationA="8.00E-02" TActivationB="4.70E-04" TDeactivationA="9.00E-02" TDeactivationB="5.60E-04" Type="MinettiAlexanderComplete" VMaxFactor="8.4" Width="1" TendonLength="1.47905499999999995e-01" InitialFibreLength="1.66484735970129499e-01" StartActivation="5.89549809871259822e-01" Origin="RightArm 8.91986987579929808e-02 -1.14734457872554436e-02 5.33433761509011228e-02" Insertion="RightForearm -2.08977545994825098e-02 -2.36152238877139313e-02 -5.65045415864971930e-05" CylinderPosition="RightArm -7.47313012420083578e-02 -1.18476445787257467e-01 -1.24436623849100675e-01" CylinderRadius="5.00000000000000028e-02" CylinderQuaternion="RightArm 5.10642202366641151e-01 -8.47390937222037399e-01 -1.45509933255786456e-01 -1.38777878078144568e-17"/>

<MUSCLE ActivationK="0.17" ActivationKinetics="FALSE" ActivationRate="500" CylinderBodyID="RightArm" FastTwitchProportion="0.5" FibreLength="0.161304" ForcePerUnitArea="300000" ID="RightElbowExt" InsertionBodyID="RightForearm" OriginBodyID="RightArm" PCA="9.51943185714285711e-02" ParallelStrainAtFmax="0.6" ParallelStrainModel="Square" ParallelStrainRateAtFmax="0" SerialStrainAtFmax="0.06" SerialStrainModel="Square" SerialStrainRateAtFmax="0" Strap="CylinderWrap" TActivationA="8.00E-02" TActivationB="4.70E-04" TDeactivationA="9.00E-02" TDeactivationB="5.60E-04" Type="MinettiAlexanderComplete" VMaxFactor="8.4" Width="1" TendonLength="1.77000999999999992e-01" InitialFibreLength="1.64560660230797073e-01" StartActivation="3.40692212262397098e-01" Origin="RightArm 7.86869875799190398e-03 5.48045542127447438e-02 6.50633761509008396e-02" Insertion="RightForearm -8.31277545994830586e-02 -1.72332238877144148e-02 -1.71965045415870266e-02" CylinderPosition="RightArm -7.47313012420083578e-02 -1.18476445787257467e-01 -1.24436623849100675e-01" CylinderRadius="5.00000000000000028e-02" CylinderQuaternion="RightArm 8.59793313048052954e-01 5.03276273357582071e-01 8.64202031538770093e-02 1.66533453693773432e-16"/>

<MUSCLE ActivationK="0.17" ActivationKinetics="FALSE" ActivationRate="500" CylinderBodyID="RightForearm" FastTwitchProportion="0.5" FibreLength="0.089134" ForcePerUnitArea="300000" ID="RightWristFlex" InsertionBodyID="RightHand" OriginBodyID="RightForearm" PCA="5.10433299999999979e-02" ParallelStrainAtFmax="0.6" ParallelStrainModel="Square" ParallelStrainRateAtFmax="0" SerialStrainAtFmax="0.06" SerialStrainModel="Square" SerialStrainRateAtFmax="0" Strap="CylinderWrap" TActivationA="8.00E-02" TActivationB="4.70E-04" TDeactivationA="9.00E-02" TDeactivationB="5.60E-04" Type="MinettiAlexanderComplete" VMaxFactor="8.4" Width="1" TendonLength="1.80143500000000012e-01" InitialFibreLength="1.06738571179402122e-01" StartActivation="1.00000000000000002e-03" Origin="RightForearm -5.86877545994825695e-02 1.72767761122858306e-02 -1.93650454158546259e-03" Insertion="RightHand -4.76424289763390935e-02 -1.59206833163740430e-02 5.61378581943674376e-03" CylinderPosition="RightForearm 9.33222454005185470e-02 9.67776112285751930e-04 -2.48265045415876698e-02" CylinderRadius="5.00000000000000028e-02" CylinderQuaternion="RightForearm 2.38221295664422322e-01 7.55612741974454716e-01 -6.10163911140121584e-01 3.74700270810990184e-16"/>

<MUSCLE ActivationK="0.17" ActivationKinetics="FALSE" ActivationRate="500" CylinderBodyID="RightForearm" FastTwitchProportion="0.5" FibreLength="0.09539" ForcePerUnitArea="300000" ID="RightWristExt" InsertionBodyID="RightHand" OriginBodyID="RightForearm" PCA="7.15436014285714406e-02" ParallelStrainAtFmax="0.6" ParallelStrainModel="Square" ParallelStrainRateAtFmax="0" SerialStrainAtFmax="0.06" SerialStrainModel="Square" SerialStrainRateAtFmax="0" Strap="CylinderWrap" TActivationA="8.00E-02" TActivationB="4.70E-04" TDeactivationA="9.00E-02" TDeactivationB="5.60E-04" Type="MinettiAlexanderComplete" VMaxFactor="8.4" Width="1" TendonLength="1.11800499999999997e-01" InitialFibreLength="7.25995525938459424e-02" StartActivation="1.00000000000000002e-03" Origin="RightForearm -5.97077545994833606e-02 -3.66022238877145717e-02 2.80934954584119087e-02" Insertion="RightHand -6.05824289763400858e-02 -3.78296833163716748e-02 2.93137858194361459e-02" CylinderPosition="RightForearm 9.33222454005185470e-02 9.67776112285751930e-04 -2.48265045415876698e-02" CylinderRadius="5.00000000000000028e-02" CylinderQuaternion="RightForearm 9.71210901036414165e-01 -1.85338782978665573e-01 1.49662691516702084e-01 0.00000000000000000e+00"/>

<MUSCLE ActivationK="0.17" ActivationKinetics="FALSE" ActivationRate="500" Cylinder1BodyID="RightForearm" Cylinder2BodyID="RightForearm" FastTwitchProportion="0.5" FibreLength="0.226944" ForcePerUnitArea="300000" ID="RightElbowFlexWristFlex" InsertionBodyID="RightHand" OriginBodyID="RightArm" PCA="3.25774471428571452e-02" ParallelStrainAtFmax="0.6" ParallelStrainModel="Square" ParallelStrainRateAtFmax="0" SerialStrainAtFmax="0.06" SerialStrainModel="Square" SerialStrainRateAtFmax="0" Strap="TwoCylinderWrap" TActivationA="8.00E-02" TActivationB="4.70E-04" TDeactivationA="9.00E-02" TDeactivationB="5.60E-04" Type="MinettiAlexanderComplete" VMaxFactor="8.4" Width="1" TendonLength="6.93669999999999981e-02" InitialFibreLength="2.19493386228061416e-01" StartActivation="2.89070602134283483e-01" Origin="RightArm -2.54813012420081059e-02 -5.63094457872567941e-02 -8.84666238491007562e-02" Insertion="RightHand -1.74224289763398911e-02 3.59843166836273168e-02 6.59537858194349791e-02" Cylinder1Position="RightForearm -8.09177545994826664e-02 -7.66122388771375840e-03 5.65834954584132355e-02" Cylinder1Radius="5.00000000000000028e-02" Cylinder2Position="RightForearm 9.33222454005185470e-02 9.67776112285751930e-04 -2.48265045415876698e-02" Cylinder2Radius="5.00000000000000028e-02" CylinderQuaternion="RightForearm 5.10642202366640929e-01 -8.47390937222037621e-01 -1.45509933255786539e-01 -3.05311331771917999e-16"/>

<MUSCLE ActivationK="0.17" ActivationKinetics="FALSE" ActivationRate="500" Cylinder1BodyID="RightForearm" Cylinder2BodyID="RightForearm" FastTwitchProportion="0.5" FibreLength="0.202574" ForcePerUnitArea="300000" ID="RightElbowExtWristExt" InsertionBodyID="RightHand" OriginBodyID="RightArm" PCA="5.47448557142857159e-02" ParallelStrainAtFmax="0.6" ParallelStrainModel="Square" ParallelStrainRateAtFmax="0" SerialStrainAtFmax="0.06" SerialStrainModel="Square" SerialStrainRateAtFmax="0" Strap="TwoCylinderWrap" TActivationA="8.00E-02" TActivationB="4.70E-04" TDeactivationA="9.00E-02" TDeactivationB="5.60E-04" Type="MinettiAlexanderComplete" VMaxFactor="8.4" Width="1" TendonLength="1.83773500000000006e-01" InitialFibreLength="1.95286211383443126e-01" StartActivation="5.29133186807217326e-01" Origin="RightArm -7.70813012420087929e-02 -9.64804457872564525e-02 -6.81866238491010135e-02" Insertion="RightHand -1.65424289763379424e-02 8.64431668362667868e-03 7.25637858194369684e-02" Cylinder1Position="RightForearm -8.09177545994826664e-02 -7.66122388771375840e-03 5.65834954584132355e-02" Cylinder1Radius="5.00000000000000028e-02" Cylinder2Position="RightForearm 9.33222454005185470e-02 9.67776112285751930e-04 -2.48265045415876698e-02" Cylinder2Radius="5.00000000000000028e-02" CylinderQuaternion="RightForearm 8.59793313048052399e-01 5.03276273357583070e-01 8.64202031538763432e-02 3.88578058618804691e-16"/>

<MUSCLE ActivationK="0.17" ActivationKinetics="FALSE" ActivationRate="500" FastTwitchProportion="0.5" FibreLength="0.58402" ForcePerUnitArea="300000" ID="LeftADD1" InsertionBodyID="LeftThighDist" OriginBodyID="Trunk" PCA="1.26203001428571437e-01" ParallelStrainAtFmax="0.6" ParallelStrainModel="Square" ParallelStrainRateAtFmax="0" SerialStrainAtFmax="0.06" SerialStrainModel="Square" SerialStrainRateAtFmax="0" Strap="TwoPoint" TActivationA="8.00E-02" TActivationB="4.70E-04" TDeactivationA="9.00E-02" TDeactivationB="5.60E-04" Type="MinettiAlexanderComplete" VMaxFactor="8.4" Width="1" TendonLength="1.72770000000000007e-02" InitialFibreLength="7.05872770667981708e-01" StartActivation="1.00000000000000000e+00" Origin="Trunk -1.13295600184358403e+00 1.13777314956145917e-01 -2.15905486254550166e-01" Insertion="LeftThighDist -5.22909874374571579e-02 -8.64523717969571115e-02 1.52278018094242851e-01"/>

<MUSCLE ActivationK="0.17" ActivationKinetics="FALSE" ActivationRate="500" FastTwitchProportion="0.5" FibreLength="0.522058" ForcePerUnitArea="300000" ID="LeftADD2" InsertionBodyID="LeftThighDist" OriginBodyID="Trunk" PCA="1.41181778571428579e-01" ParallelStrainAtFmax="0.6" ParallelStrainModel="Square" ParallelStrainRateAtFmax="0" SerialStrainAtFmax="0.06" SerialStrainModel="Square" SerialStrainRateAtFmax="0" Strap="TwoPoint" TActivationA="8.00E-02" TActivationB="4.70E-04" TDeactivationA="9.00E-02" TDeactivationB="5.60E-04" Type="MinettiAlexanderComplete" VMaxFactor="8.4" Width="1" TendonLength="1.93054499999999990e-01" InitialFibreLength="6.25889830415332971e-01" StartActivation="1.00000000000000000e+00" Origin="Trunk -1.20864600184358517e+00 1.25307314956145666e-01 -9.20254862545517582e-02" Insertion="LeftThighDist -7.16879874374566628e-02 -1.22973717969570573e-02 1.72048018094243887e-01"/>

<MUSCLE ActivationK="0.17" ActivationKinetics="FALSE" ActivationRate="500" CylinderBodyID="LeftThighDist" FastTwitchProportion="0.5" FibreLength="0.61312" ForcePerUnitArea="300000" ID="LeftAMB" InsertionBodyID="LeftShankProx" OriginBodyID="Trunk" PCA="8.54456100000000052e-02" ParallelStrainAtFmax="0.6" ParallelStrainModel="Square" ParallelStrainRateAtFmax="0" SerialStrainAtFmax="0.06" SerialStrainModel="Square" SerialStrainRateAtFmax="0" Strap="CylinderWrap" TActivationA="8.00E-02" TActivationB="4.70E-04" TDeactivationA="9.00E-02" TDeactivationB="5.60E-04" Type="MinettiAlexanderComplete" VMaxFactor="8.4" Width="1" TendonLength="6.08211999999999975e-01" InitialFibreLength="5.67075393455138022e-01" StartActivation="1.00000000000000002e-03" Origin="Trunk -6.22701001843583679e-01 1.58759314956145897e-01 -6.80254862545503491e-02" Insertion="LeftShankProx 2.62223981837555020e-01 -7.04735726403196844e-02 7.30200828228608767e-02" CylinderPosition="LeftThighDist 3.54320125625421228e-02 8.96282030431599930e-05 -2.45151981905758543e-01" CylinderRadius="1.49999999999999994e-01" CylinderQuaternion="LeftThighDist 7.39107897278671100e-01 -6.73586126973825694e-01 1.11612217191650121e-03 -8.45677694538693613e-18"/>

<MUSCLE ActivationK="0.17" ActivationKinetics="FALSE" ActivationRate="500" CylinderBodyID="LeftThighProx" FastTwitchProportion="0.5" FibreLength="0.326592" ForcePerUnitArea="300000" ID="LeftCFB" InsertionBodyID="LeftThighProx" OriginBodyID="Trunk" PCA="2.25679371428571418e-01" ParallelStrainAtFmax="0.6" ParallelStrainModel="Square" ParallelStrainRateAtFmax="0" SerialStrainAtFmax="0.06" SerialStrainModel="Square" SerialStrainRateAtFmax="0" Strap="CylinderWrap" TActivationA="8.00E-02" TActivationB="4.70E-04" TDeactivationA="9.00E-02" TDeactivationB="5.60E-04" Type="MinettiAlexanderComplete" VMaxFactor="8.4" Width="1" TendonLength="6.00694999999999979e-01" InitialFibreLength="3.69486055623191589e-01" StartActivation="1.00000000000000000e+00" Origin="Trunk -1.55563600184358330e+00 3.22594314956146155e-01 3.93334513745451364e-01" Insertion="LeftThighProx -2.90795112649557472e-02 1.02094269612744218e-01 -8.51966252862691870e-02" CylinderPosition="LeftThighProx -1.09328511264954992e-01 -4.67017303872561060e-02 2.17453374713733605e-01" CylinderRadius="1.40000000000000013e-01" CylinderQuaternion="LeftThighProx 7.11226828138459166e-01 7.01406458652055309e-01 -4.67480341542795413e-02 -3.31765864780564295e-17"/>

<MUSCLE ActivationK="0.17" ActivationKinetics="FALSE" ActivationRate="500" CylinderBodyID="LeftThighProx" FastTwitchProportion="0.5" FibreLength="0.537306" ForcePerUnitArea="300000" ID="LeftCFL" InsertionBodyID="LeftThighProx" OriginBodyID="Trunk" PCA="1.37175235714285720e-01" ParallelStrainAtFmax="0.6" ParallelStrainModel="Square" ParallelStrainRateAtFmax="0" SerialStrainAtFmax="0.06" SerialStrainModel="Square" SerialStrainRateAtFmax="0" Strap="CylinderWrap" TActivationA="8.00E-02" TActivationB="4.70E-04" TDeactivationA="9.00E-02" TDeactivationB="5.60E-04" Type="MinettiAlexanderComplete" VMaxFactor="8.4" Width="1" TendonLength="7.61693500000000023e-01" InitialFibreLength="6.19539111361746775e-01" StartActivation="1.00000000000000000e+00" Origin="Trunk -2.11570600184359225e+00 1.24326314956145864e-01 1.13744513745450304e-01" Insertion="LeftThighProx -8.29105112649552722e-02 -5.58373038725589257e-03 -1.28416625286268293e-01" CylinderPosition="LeftThighProx -1.09328511264954992e-01 -4.67017303872561060e-02 2.17453374713733605e-01" CylinderRadius="1.40000000000000013e-01" CylinderQuaternion="LeftThighProx 7.11226828138459166e-01 7.01406458652055309e-01 -4.67480341542795413e-02 -3.31765864780564295e-17"/>

<MUSCLE ActivationK="0.17" ActivationKinetics="FALSE" ActivationRate="500" FastTwitchProportion="0.5" FibreLength="0.394464" ForcePerUnitArea="300000" ID="LeftEDL" InsertionBodyID="LeftPesDigits" OriginBodyID="LeftThighDist" PCA="1.05331362857142868e-01" ParallelStrainAtFmax="0.6" ParallelStrainModel="Square" ParallelStrainRateAtFmax="0" SerialStrainAtFmax="0.06" SerialStrainModel="Square" SerialStrainRateAtFmax="0" Strap="NPoint" TActivationA="8.00E-02" TActivationB="4.70E-04" TDeactivationA="9.00E-02" TDeactivationB="5.60E-04" Type="MinettiAlexanderComplete" VMaxFactor="8.4" ViaPoint0BodyID="LeftShankProx" ViaPoint1BodyID="LeftTarsusProx" Width="1" TendonLength="1.49313399999999996e+00" InitialFibreLength="3.81913781158233989e-01" StartActivation="1.00000000000000002e-03" Origin="LeftThighDist 1.62161012562542117e-01 1.50123628203043397e-01 -2.27561981905758881e-01" Insertion="LeftPesDigits -9.89933741203373047e-02 2.94415734524176853e-02 6.60772139905315692e-02" ViaPoint0="LeftShankProx 1.62405981837554919e-01 8.79024273596802352e-02 1.19950082822860515e-01" ViaPoint1="LeftTarsusProx 1.19246098399599265e-01 4.15499979316132223e-02 5.54400740853685792e-02"/>

<MUSCLE ActivationK="0.17" ActivationKinetics="FALSE" ActivationRate="500" CylinderBodyID="LeftShankDist" FastTwitchProportion="0.5" FibreLength="0.108004" ForcePerUnitArea="300000" ID="LeftFB" InsertionBodyID="LeftTarsusProx" OriginBodyID="LeftShankProx" PCA="2.00714454285714300e-01" ParallelStrainAtFmax="0.6" ParallelStrainModel="Square" ParallelStrainRateAtFmax="0" SerialStrainAtFmax="0.06" SerialStrainModel="Square" SerialStrainRateAtFmax="0" Strap="CylinderWrap" TActivationA="8.00E-02" TActivationB="4.70E-04" TDeactivationA="9.00E-02" TDeactivationB="5.60E-04" Type="MinettiAlexanderComplete" VMaxFactor="8.4" Width="1" TendonLength="5.75146999999999964e-01" InitialFibreLength="8.51599075844810260e-02" StartActivation="4.92041309925578263e-03" Origin="LeftShankProx -3.69910181624448359e-02 1.09487427359680325e-01 -2.15519917177140585e-01" Insertion="LeftTarsusProx 7.73630983995992755e-02 1.15363997931613005e-01 5.85610740853680714e-02" CylinderPosition="LeftShankDist -1.01786780229879026e-01 -2.37569602806655504e-02 -2.46437684940378710e-01" CylinderRadius="1.00000000000000006e-01" CylinderQuaternion="LeftShankDist 7.22430412936884037e-01 -6.90905346817980104e-01 2.72782001270269851e-02 -2.08166817117216790e-17"/>

<MUSCLE ActivationK="0.17" ActivationKinetics="FALSE" ActivationRate="500" Cylinder1BodyID="LeftShankDist" Cylinder2BodyID="LeftTarsusDist" FastTwitchProportion="0.5" FibreLength="0.36031" ForcePerUnitArea="300000" ID="LeftFDL" InsertionBodyID="LeftPesDigits" OriginBodyID="LeftThighDist" PCA="1.10302055714285724e-01" ParallelStrainAtFmax="0.6" ParallelStrainModel="Square" ParallelStrainRateAtFmax="0" SerialStrainAtFmax="0.06" SerialStrainModel="Square" SerialStrainRateAtFmax="0" Strap="TwoCylinderWrap" TActivationA="8.00E-02" TActivationB="4.70E-04" TDeactivationA="9.00E-02" TDeactivationB="5.60E-04" Type="MinettiAlexanderComplete" VMaxFactor="8.4" Width="1" TendonLength="1.84912950000000009e+00" InitialFibreLength="2.93615893775134473e-01" StartActivation="9.90438305754213655e-01" Origin="LeftThighDist -3.69798743745769140e-03 6.70186282030430791e-02 -7.05819819057579012e-02" Insertion="LeftPesDigits -9.32733741203376487e-02 2.91655734524176868e-02 -5.93412860094684469e-02" Cylinder1Position="LeftShankDist -1.01786780229879026e-01 -2.37569602806655504e-02 -2.46437684940378710e-01" Cylinder1Radius="1.00000000000000006e-01" Cylinder2Position="LeftTarsusDist 2.69872106259585430e-02 5.00297675700248287e-02 -1.28191170237904967e-01" Cylinder2Radius="1.00000000000000006e-01" CylinderQuaternion="LeftTarsusDist -6.20812502753547601e-01 -6.35580688730209231e-01 3.43429151505808938e-01 -3.04442839354302275e-01"/>

<MUSCLE ActivationK="0.17" ActivationKinetics="FALSE" ActivationRate="500" CylinderBodyID="LeftShankDist" FastTwitchProportion="0.5" FibreLength="0.105182" ForcePerUnitArea="300000" ID="LeftFL" InsertionBodyID="LeftTarsusProx" OriginBodyID="LeftShankProx" PCA="3.09149338571428567e-01" ParallelStrainAtFmax="0.6" ParallelStrainModel="Square" ParallelStrainRateAtFmax="0" SerialStrainAtFmax="0.06" SerialStrainModel="Square" SerialStrainRateAtFmax="0" Strap="CylinderWrap" TActivationA="8.00E-02" TActivationB="4.70E-04" TDeactivationA="9.00E-02" TDeactivationB="5.60E-04" Type="MinettiAlexanderComplete" VMaxFactor="8.4" Width="1" TendonLength="8.72785499999999992e-01" InitialFibreLength="8.83907354546046714e-02" StartActivation="9.72572384126826339e-01" Origin="LeftShankProx -4.25080181624450729e-02 1.59281427359679817e-01 4.04700828228594517e-02" Insertion="LeftTarsusProx -3.82169016004010390e-02 1.46554997931613640e-01 9.77070740853685643e-02" CylinderPosition="LeftShankDist -1.01786780229879026e-01 -2.37569602806655504e-02 -2.46437684940378710e-01" CylinderRadius="1.00000000000000006e-01" CylinderQuaternion="LeftShankDist 6.91443633612923825e-01 7.21868003027174021e-01 -2.85006621276882484e-02 -5.20417042793042005e-17"/>

<MUSCLE ActivationK="0.17" ActivationKinetics="FALSE" ActivationRate="500" CylinderBodyID="LeftThighDist" FastTwitchProportion="0.5" FibreLength="0.196118" ForcePerUnitArea="300000" ID="LeftFMTE" InsertionBodyID="LeftShankProx" OriginBodyID="LeftThighProx" PCA="3.13183377142857156e-01" ParallelStrainAtFmax="0.6" ParallelStrainModel="Square" ParallelStrainRateAtFmax="0" SerialStrainAtFmax="0.06" SerialStrainModel="Square" SerialStrainRateAtFmax="0" Strap="CylinderWrap" TActivationA="8.00E-02" TActivationB="4.70E-04" TDeactivationA="9.00E-02" TDeactivationB="5.60E-04" Type="MinettiAlexanderComplete" VMaxFactor="8.4" Width="1" TendonLength="7.07857500000000028e-01" InitialFibreLength="2.04515937107809020e-01" StartActivation="6.10844120681085179e-01" Origin="LeftThighProx 2.07807488735045620e-01 1.26553269612743796e-01 -2.47716625286267228e-01" Insertion="LeftShankProx 2.53836981837555320e-01 2.15014273596805042e-02 5.11800828228604759e-02" CylinderPosition="LeftThighDist 3.54320125625421228e-02 8.96282030431599930e-05 -2.45151981905758543e-01" CylinderRadius="1.40000000000000013e-01" CylinderQuaternion="LeftThighDist 7.39107897278671100e-01 -6.73586126973825694e-01 1.11612217191650121e-03 -8.45677694538693613e-18"/>

<MUSCLE ActivationK="0.17" ActivationKinetics="FALSE" ActivationRate="500" CylinderBodyID="LeftThighDist" FastTwitchProportion="0.5" FibreLength="0.196634" ForcePerUnitArea="300000" ID="LeftFMTI" InsertionBodyID="LeftShankProx" OriginBodyID="LeftThighProx" PCA="3.12361532857142854e-01" ParallelStrainAtFmax="0.6" ParallelStrainModel="Square" ParallelStrainRateAtFmax="0" SerialStrainAtFmax="0.06" SerialStrainModel="Square" SerialStrainRateAtFmax="0" Strap="CylinderWrap" TActivationA="8.00E-02" TActivationB="4.70E-04" TDeactivationA="9.00E-02" TDeactivationB="5.60E-04" Type="MinettiAlexanderComplete" VMaxFactor="8.4" Width="1" TendonLength="8.14023500000000011e-01" InitialFibreLength="2.19653209683184913e-01" StartActivation="1.84423050561111523e-01" Origin="LeftThighProx 1.61843488735045060e-01 -5.26347303872556557e-02 -1.89606625286268982e-01" Insertion="LeftShankProx 2.76396981837555289e-01 -6.74757264031972722e-03 2.84100828228604427e-02" CylinderPosition="LeftThighDist 3.54320125625421228e-02 8.96282030431599930e-05 -2.45151981905758543e-01" CylinderRadius="1.40000000000000013e-01" CylinderQuaternion="LeftThighDist 7.39107897278671100e-01 -6.73586126973825694e-01 1.11612217191650121e-03 -8.45677694538693613e-18"/>

<MUSCLE ActivationK="0.17" ActivationKinetics="FALSE" ActivationRate="500" FastTwitchProportion="0.5" FibreLength="0.774656" ForcePerUnitArea="300000" ID="LeftFTE" InsertionBodyID="LeftShankProx" OriginBodyID="Trunk" PCA="8.95487600000000050e-02" ParallelStrainAtFmax="0.6" ParallelStrainModel="Square" ParallelStrainRateAtFmax="0" SerialStrainAtFmax="0.06" SerialStrainModel="Square" SerialStrainRateAtFmax="0" Strap="NPoint" TActivationA="8.00E-02" TActivationB="4.70E-04" TDeactivationA="9.00E-02" TDeactivationB="5.60E-04" Type="MinettiAlexanderComplete" VMaxFactor="8.4" ViaPoint0BodyID="LeftThighDist" Width="1" TendonLength="9.35692999999999997e-01" InitialFibreLength="8.19951678022651675e-01" StartActivation="1.00000000000000000e+00" Origin="Trunk -1.52103600184358534e+00 3.33798314956146258e-01 4.74634513745448239e-01" Insertion="LeftShankProx -1.21952018162444997e-01 -7.75255726403199369e-02 1.80880082822859917e-01" ViaPoint0="LeftThighDist -6.82519874374581254e-02 -7.18373717969570530e-02 -1.69011981905759584e-01"/>

<MUSCLE ActivationK="0.17" ActivationKinetics="FALSE" ActivationRate="500" FastTwitchProportion="0.5" FibreLength="1.208824" ForcePerUnitArea="300000" ID="LeftFTI1" InsertionBodyID="LeftShankProx" OriginBodyID="Trunk" PCA="5.73859257142857182e-02" ParallelStrainAtFmax="0.6" ParallelStrainModel="Square" ParallelStrainRateAtFmax="0" SerialStrainAtFmax="0.06" SerialStrainModel="Square" SerialStrainRateAtFmax="0" Strap="NPoint" TActivationA="8.00E-02" TActivationB="4.70E-04" TDeactivationA="9.00E-02" TDeactivationB="5.60E-04" Type="MinettiAlexanderComplete" VMaxFactor="8.4" ViaPoint0BodyID="LeftThighDist" Width="1" TendonLength="1.00000000000000002e-02" InitialFibreLength="1.20978617352170637e+00" StartActivation="1.00000000000000000e+00" Origin="Trunk -1.35566600184358710e+00 7.29784149561456263e-02 -3.84845486254550839e-01" Insertion="LeftShankProx -1.21952018162445219e-01 -9.75255726403196077e-02 1.80880082822860055e-01" ViaPoint0="LeftThighDist -6.82519874374581392e-02 -9.18373717969570152e-02 -1.69011981905758862e-01"/>

<MUSCLE ActivationK="0.17" ActivationKinetics="FALSE" ActivationRate="500" FastTwitchProportion="0.5" FibreLength="0.73285" ForcePerUnitArea="300000" ID="LeftFTI3" InsertionBodyID="LeftShankProx" OriginBodyID="Trunk" PCA="9.46571385714285729e-02" ParallelStrainAtFmax="0.6" ParallelStrainModel="Square" ParallelStrainRateAtFmax="0" SerialStrainAtFmax="0.06" SerialStrainModel="Square" SerialStrainRateAtFmax="0" Strap="NPoint" TActivationA="8.00E-02" TActivationB="4.70E-04" TDeactivationA="9.00E-02" TDeactivationB="5.60E-04" Type="MinettiAlexanderComplete" VMaxFactor="8.4" ViaPoint0BodyID="LeftThighDist" Width="1" TendonLength="3.95802500000000002e-01" InitialFibreLength="7.88185094948679166e-01" StartActivation="9.13589585963482276e-01" Origin="Trunk -1.19020600184358449e+00 1.30772314956145691e-01 -9.13754862545512053e-02" Insertion="LeftShankProx -1.21952018162445011e-01 -8.75255726403198486e-02 1.80880082822860472e-01" ViaPoint0="LeftThighDist -6.82519874374577229e-02 -8.18373717969567843e-02 -1.69011981905758280e-01"/>

<MUSCLE ActivationK="0.17" ActivationKinetics="FALSE" ActivationRate="500" Cylinder1BodyID="LeftThighDist" Cylinder2BodyID="LeftShankDist" FastTwitchProportion="0.5" FibreLength="0.396152" ForcePerUnitArea="300000" ID="LeftGL" InsertionBodyID="LeftTarsusProx" OriginBodyID="LeftThighDist" PCA="1.23122990000000015e-01" ParallelStrainAtFmax="0.6" ParallelStrainModel="Square" ParallelStrainRateAtFmax="0" SerialStrainAtFmax="0.06" SerialStrainModel="Square" SerialStrainRateAtFmax="0" Strap="TwoCylinderWrap" TActivationA="8.00E-02" TActivationB="4.70E-04" TDeactivationA="9.00E-02" TDeactivationB="5.60E-04" Type="MinettiAlexanderComplete" VMaxFactor="8.4" Width="1" TendonLength="1.20872700000000011e+00" InitialFibreLength="3.15662760315493285e-01" StartActivation="9.39252074121488700e-01" Origin="LeftThighDist -2.92899874374575944e-02 -1.94337179695697844e-03 -4.61981905758792818e-04" Insertion="LeftTarsusProx -5.79669016004011051e-02 -1.17340020683868104e-02 -4.60189259146314145e-02" Cylinder1Position="LeftThighDist 3.54320125625421228e-02 8.96282030431599930e-05 -2.45151981905758543e-01" Cylinder1Radius="1.40000000000000013e-01" Cylinder2Position="LeftShankDist -1.01786780229879026e-01 -2.37569602806655504e-02 -2.46437684940378710e-01" Cylinder2Radius="1.40000000000000013e-01" CylinderQuaternion="LeftShankDist -6.63415769653087212e-02 -7.15766429075218313e-02 7.35634219781281851e-01 -6.70311773761008589e-01"/>

<MUSCLE ActivationK="0.17" ActivationKinetics="FALSE" ActivationRate="500" CylinderBodyID="LeftShankDist" FastTwitchProportion="0.5" FibreLength="0.147806" ForcePerUnitArea="300000" ID="LeftGM" InsertionBodyID="LeftTarsusProx" OriginBodyID="LeftShankProx" PCA="2.19997468571428545e-01" ParallelStrainAtFmax="0.6" ParallelStrainModel="Square" ParallelStrainRateAtFmax="0" SerialStrainAtFmax="0.06" SerialStrainModel="Square" SerialStrainRateAtFmax="0" Strap="CylinderWrap" TActivationA="8.00E-02" TActivationB="4.70E-04" TDeactivationA="9.00E-02" TDeactivationB="5.60E-04" Type="MinettiAlexanderComplete" VMaxFactor="8.4" Width="1" TendonLength="9.36578499999999980e-01" InitialFibreLength="1.37091222906427002e-01" StartActivation="1.00000000000000000e+00" Origin="LeftShankProx -1.44393018162445014e-01 -9.04535726403200985e-02 -2.81999171771398077e-02" Insertion="LeftTarsusProx -6.19569016004007517e-02 -3.54550020683871009e-02 -8.20569259146317204e-02" CylinderPosition="LeftShankDist -1.01786780229879026e-01 -2.37569602806655504e-02 -2.46437684940378710e-01" CylinderRadius="1.40000000000000013e-01" CylinderQuaternion="LeftShankDist 6.91443633612923825e-01 7.21868003027174021e-01 -2.85006621276882484e-02 -5.20417042793042005e-17"/>

<MUSCLE ActivationK="0.17" ActivationKinetics="FALSE" ActivationRate="500" CylinderBodyID="LeftThighProx" FastTwitchProportion="0.5" FibreLength="0.104712" ForcePerUnitArea="300000" ID="LeftIFE" InsertionBodyID="LeftThighProx" OriginBodyID="Trunk" PCA="4.14049275714285736e-01" ParallelStrainAtFmax="0.6" ParallelStrainModel="Square" ParallelStrainRateAtFmax="0" SerialStrainAtFmax="0.06" SerialStrainModel="Square" SerialStrainRateAtFmax="0" Strap="CylinderWrap" TActivationA="8.00E-02" TActivationB="4.70E-04" TDeactivationA="9.00E-02" TDeactivationB="5.60E-04" Type="MinettiAlexanderComplete" VMaxFactor="8.4" Width="1" TendonLength="7.20760999999999985e-01" InitialFibreLength="8.15625657840826496e-02" StartActivation="1.00000000000000002e-03" Origin="Trunk -9.20986001843584923e-01 1.29019314956146214e-01 6.92284513745449193e-01" Insertion="LeftThighProx 3.30948873504479171e-03 1.57797269612744512e-01 1.10363374713732296e-01" CylinderPosition="LeftThighProx -1.09328511264954992e-01 -4.67017303872561060e-02 2.17453374713733605e-01" CylinderRadius="2.00000000000000011e-01" CylinderQuaternion="LeftThighProx 7.07106781186547351e-01 6.07153216591882175e-18 -7.07106781186547684e-01 -1.95156391047390706e-17"/>

<MUSCLE ActivationK="0.17" ActivationKinetics="FALSE" ActivationRate="500" FastTwitchProportion="0.5" FibreLength="0.38839" ForcePerUnitArea="300000" ID="LeftILFB" InsertionBodyID="LeftShankProx" OriginBodyID="Trunk" PCA="1.78607802857142867e-01" ParallelStrainAtFmax="0.6" ParallelStrainModel="Square" ParallelStrainRateAtFmax="0" SerialStrainAtFmax="0.06" SerialStrainModel="Square" SerialStrainRateAtFmax="0" Strap="NPoint" TActivationA="8.00E-02" TActivationB="4.70E-04" TDeactivationA="9.00E-02" TDeactivationB="5.60E-04" Type="MinettiAlexanderComplete" VMaxFactor="8.4" ViaPoint0BodyID="LeftThighDist" Width="1" TendonLength="1.32873850000000004e+00" InitialFibreLength="3.48834702852808487e-01" StartActivation="3.82648235674032000e-01" Origin="Trunk -1.20079600184358526e+00 2.04648314956146049e-01 5.66064513745450526e-01" Insertion="LeftShankProx -6.17200181624452671e-02 1.86736427359680268e-01 1.78240082822859691e-01" ViaPoint0="LeftThighDist -7.13119874374581048e-02 1.45838628203043080e-01 -1.48901981905758707e-01"/>

<MUSCLE ActivationK="0.17" ActivationKinetics="FALSE" ActivationRate="500" FastTwitchProportion="0.5" FibreLength="0.228928" ForcePerUnitArea="300000" ID="LeftISTR" InsertionBodyID="LeftThighProx" OriginBodyID="Trunk" PCA="3.21957458571428601e-01" ParallelStrainAtFmax="0.6" ParallelStrainModel="Square" ParallelStrainRateAtFmax="0" SerialStrainAtFmax="0.06" SerialStrainModel="Square" SerialStrainRateAtFmax="0" Strap="TwoPoint" TActivationA="8.00E-02" TActivationB="4.70E-04" TDeactivationA="9.00E-02" TDeactivationB="5.60E-04" Type="MinettiAlexanderComplete" VMaxFactor="8.4" Width="1" TendonLength="2.71683000000000008e-01" InitialFibreLength="2.66005698181094929e-01" StartActivation="1.00000000000000000e+00" Origin="Trunk -1.16552600184358535e+00 1.51266314956145814e-01 -3.28954862545502436e-02" Insertion="LeftThighProx -3.04235112649553288e-02 1.19636269612744164e-01 -1.45066252862688337e-02"/>

<MUSCLE ActivationK="0.17" ActivationKinetics="FALSE" ActivationRate="500" CylinderBodyID="LeftThighDist" FastTwitchProportion="0.5" FibreLength="1.023204" ForcePerUnitArea="300000" ID="LeftIT1" InsertionBodyID="LeftShankProx" OriginBodyID="Trunk" PCA="5.12003600000000073e-02" ParallelStrainAtFmax="0.6" ParallelStrainModel="Square" ParallelStrainRateAtFmax="0" SerialStrainAtFmax="0.06" SerialStrainModel="Square" SerialStrainRateAtFmax="0" Strap="CylinderWrap" TActivationA="8.00E-02" TActivationB="4.70E-04" TDeactivationA="9.00E-02" TDeactivationB="5.60E-04" Type="MinettiAlexanderComplete" VMaxFactor="8.4" Width="1" TendonLength="1.02445499999999989e+00" InitialFibreLength="9.31520098077820657e-01" StartActivation="1.00000000000000002e-03" Origin="Trunk -4.47847001843583670e-01 1.38512314956145827e-01 8.35684513745448720e-01" Insertion="LeftShankProx 2.70736981837554957e-01 8.42742735968020178e-03 5.38900828228604800e-02" CylinderPosition="LeftThighDist 3.54320125625421228e-02 8.96282030431599930e-05 -2.45151981905758543e-01" CylinderRadius="1.40000000000000013e-01" CylinderQuaternion="LeftThighDist 7.39107897278671100e-01 -6.73586126973825694e-01 1.11612217191650121e-03 -8.45677694538693613e-18"/>

<MUSCLE ActivationK="0.17" ActivationKinetics="FALSE" ActivationRate="500" CylinderBodyID="LeftThighDist" FastTwitchProportion="0.5" FibreLength="0.72819" ForcePerUnitArea="300000" ID="LeftIT2" InsertionBodyID="LeftShankProx" OriginBodyID="Trunk" PCA="7.19433285714285720e-02" ParallelStrainAtFmax="0.6" ParallelStrainModel="Square" ParallelStrainRateAtFmax="0" SerialStrainAtFmax="0.06" SerialStrainModel="Square" SerialStrainRateAtFmax="0" Strap="CylinderWrap" TActivationA="8.00E-02" TActivationB="4.70E-04" TDeactivationA="9.00E-02" TDeactivationB="5.60E-04" Type="MinettiAlexanderComplete" VMaxFactor="8.4" Width="1" TendonLength="1.40926550000000006e+00" InitialFibreLength="6.79795306023453061e-01" StartActivation="1.00000000000000002e-03" Origin="Trunk -7.02577001843582960e-01 1.22839314956145876e-01 8.94804513745450114e-01" Insertion="LeftShankProx 2.47656981837555246e-01 2.35684273596801080e-02 4.63100828228594497e-02" CylinderPosition="LeftThighDist 3.54320125625421228e-02 8.96282030431599930e-05 -2.45151981905758543e-01" CylinderRadius="1.40000000000000013e-01" CylinderQuaternion="LeftThighDist 7.39107897278671100e-01 -6.73586126973825694e-01 1.11612217191650121e-03 -8.45677694538693613e-18"/>

<MUSCLE ActivationK="0.17" ActivationKinetics="FALSE" ActivationRate="500" FastTwitchProportion="0.5" FibreLength="0.57395" ForcePerUnitArea="300000" ID="LeftIT3" InsertionBodyID="LeftShankProx" OriginBodyID="Trunk" PCA="1.17715807142857135e-01" ParallelStrainAtFmax="0.6" ParallelStrainModel="Square" ParallelStrainRateAtFmax="0" SerialStrainAtFmax="0.06" SerialStrainModel="Square" SerialStrainRateAtFmax="0" Strap="NPoint" TActivationA="8.00E-02" TActivationB="4.70E-04" TDeactivationA="9.00E-02" TDeactivationB="5.60E-04" Type="MinettiAlexanderComplete" VMaxFactor="8.4" ViaPoint0BodyID="Trunk" ViaPoint1BodyID="LeftThighDist" ViaPoint2BodyID="LeftThighDist" Width="1" TendonLength="1.71128750000000007e+00" InitialFibreLength="5.92988017100096854e-01" StartActivation="1.00000000000000000e+00" Origin="Trunk -1.37985600184358348e+00 2.51364314956146417e-01 6.83634513745451144e-01" Insertion="LeftShankProx 2.59099981837555060e-01 1.69974273596802811e-02 7.48800828228610160e-02" ViaPoint0="Trunk -1.23582600184358404e+00 5.46880314956145530e-01 9.94245137454506100e-02" ViaPoint1="LeftThighDist 4.98340125625424402e-02 8.75926282030432268e-02 2.71018018094242252e-01" ViaPoint2="LeftThighDist 1.62438012562542117e-01 5.11326282030431581e-02 -2.53841981905759240e-01"/>

<MUSCLE ActivationK="0.17" ActivationKinetics="FALSE" ActivationRate="500" FastTwitchProportion="0.5" FibreLength="0.274946" ForcePerUnitArea="300000" ID="LeftITC" InsertionBodyID="LeftThighProx" OriginBodyID="Trunk" PCA="1.57688882857142859e-01" ParallelStrainAtFmax="0.6" ParallelStrainModel="Square" ParallelStrainRateAtFmax="0" SerialStrainAtFmax="0.06" SerialStrainModel="Square" SerialStrainRateAtFmax="0" Strap="TwoPoint" TActivationA="8.00E-02" TActivationB="4.70E-04" TDeactivationA="9.00E-02" TDeactivationB="5.60E-04" Type="MinettiAlexanderComplete" VMaxFactor="8.4" Width="1" TendonLength="4.45601499999999984e-01" InitialFibreLength="2.12764589210827831e-01" StartActivation="1.00000000000000002e-03" Origin="Trunk -3.97080001843583497e-01 1.69042314956145800e-01 6.63424513745447864e-01" Insertion="LeftThighProx 8.97784887350444039e-02 7.80082696127441105e-02 1.86593374713731580e-01"/>

<MUSCLE ActivationK="0.17" ActivationKinetics="FALSE" ActivationRate="500" FastTwitchProportion="0.5" FibreLength="0.137054" ForcePerUnitArea="300000" ID="LeftPIFE1" InsertionBodyID="LeftThighProx" OriginBodyID="Trunk" PCA="3.16341935714285705e-01" ParallelStrainAtFmax="0.6" ParallelStrainModel="Square" ParallelStrainRateAtFmax="0" SerialStrainAtFmax="0.06" SerialStrainModel="Square" SerialStrainRateAtFmax="0" Strap="NPoint" TActivationA="8.00E-02" TActivationB="4.70E-04" TDeactivationA="9.00E-02" TDeactivationB="5.60E-04" Type="MinettiAlexanderComplete" VMaxFactor="8.4" ViaPoint0BodyID="LeftThighProx" Width="1" TendonLength="9.14245500000000044e-01" InitialFibreLength="8.75277772817171507e-02" StartActivation="6.42087167911467471e-01" Origin="Trunk -7.21430001843585189e-01 1.06996314956145797e-01 -7.86195486254548936e-01" Insertion="LeftThighProx -1.58208511264955248e-01 5.47172696127441599e-02 2.35703374713732539e-01" ViaPoint0="LeftThighProx -8.57455112649553874e-02 -2.21307303872557912e-02 -9.56766252862689265e-02"/>

<MUSCLE ActivationK="0.17" ActivationKinetics="FALSE" ActivationRate="500" FastTwitchProportion="0.5" FibreLength="0.135876" ForcePerUnitArea="300000" ID="LeftPIFE2" InsertionBodyID="LeftThighProx" OriginBodyID="Trunk" PCA="3.19084515714285699e-01" ParallelStrainAtFmax="0.6" ParallelStrainModel="Square" ParallelStrainRateAtFmax="0" SerialStrainAtFmax="0.06" SerialStrainModel="Square" SerialStrainRateAtFmax="0" Strap="NPoint" TActivationA="8.00E-02" TActivationB="4.70E-04" TDeactivationA="9.00E-02" TDeactivationB="5.60E-04" Type="MinettiAlexanderComplete" VMaxFactor="8.4" ViaPoint0BodyID="LeftThighProx" Width="1" TendonLength="8.52528999999999981e-01" InitialFibreLength="8.49764614761867459e-02" StartActivation="1.00000000000000000e+00" Origin="Trunk -7.41941001843584025e-01 9.65079149561458433e-02 -7.19035486254550604e-01" Insertion="LeftThighProx -1.58208511264955248e-01 5.47172696127441599e-02 2.35703374713732539e-01" ViaPoint0="LeftThighProx -8.57455112649541107e-02 -4.21307303872558436e-02 -9.56766252862658040e-02"/>

<MUSCLE ActivationK="0.17" ActivationKinetics="FALSE" ActivationRate="500" CylinderBodyID="LeftThighProx" FastTwitchProportion="0.5" FibreLength="0.143538" ForcePerUnitArea="300000" ID="LeftPIFE3" InsertionBodyID="LeftThighProx" OriginBodyID="Trunk" PCA="3.02051914285714318e-01" ParallelStrainAtFmax="0.6" ParallelStrainModel="Square" ParallelStrainRateAtFmax="0" SerialStrainAtFmax="0.06" SerialStrainModel="Square" SerialStrainRateAtFmax="0" Strap="CylinderWrap" TActivationA="8.00E-02" TActivationB="4.70E-04" TDeactivationA="9.00E-02" TDeactivationB="5.60E-04" Type="MinettiAlexanderComplete" VMaxFactor="8.4" Width="1" TendonLength="6.75648499999999985e-01" InitialFibreLength="1.11446795486709965e-01" StartActivation="1.00000000000000002e-03" Origin="Trunk -1.17619600184358442e+00 8.44465149561458017e-02 -3.06095486254550353e-01" Insertion="LeftThighProx -4.25455112649551770e-02 1.43863269612743871e-01 3.07093374713733436e-01" CylinderPosition="LeftThighProx -1.09328511264954992e-01 -4.67017303872561060e-02 2.17453374713733605e-01" CylinderRadius="1.00000000000000006e-01" CylinderQuaternion="LeftThighProx 7.02962587152479057e-01 -7.09652405320289725e-01 4.72976181960661698e-02 -1.79977560632593705e-17"/>

<MUSCLE ActivationK="0.17" ActivationKinetics="FALSE" ActivationRate="500" FastTwitchProportion="0.5" FibreLength="0.240898" ForcePerUnitArea="300000" ID="LeftPIFI1" InsertionBodyID="LeftThighProx" OriginBodyID="Trunk" PCA="1.79976287142857128e-01" ParallelStrainAtFmax="0.6" ParallelStrainModel="Square" ParallelStrainRateAtFmax="0" SerialStrainAtFmax="0.06" SerialStrainModel="Square" SerialStrainRateAtFmax="0" Strap="TwoPoint" TActivationA="8.00E-02" TActivationB="4.70E-04" TDeactivationA="9.00E-02" TDeactivationB="5.60E-04" Type="MinettiAlexanderComplete" VMaxFactor="8.4" Width="1" TendonLength="2.22366499999999995e-01" InitialFibreLength="1.88452007156583612e-01" StartActivation="1.00000000000000002e-03" Origin="Trunk -5.77358001843584545e-01 2.32619314956146045e-01 3.19214513745449624e-01" Insertion="LeftThighProx 4.23274887350442997e-02 1.32779269612743694e-01 9.79833747137308642e-02"/>

<MUSCLE ActivationK="0.17" ActivationKinetics="FALSE" ActivationRate="500" FastTwitchProportion="0.5" FibreLength="0.536014" ForcePerUnitArea="300000" ID="LeftPIFI2" InsertionBodyID="LeftThighProx" OriginBodyID="Trunk" PCA="8.08858128571428581e-02" ParallelStrainAtFmax="0.6" ParallelStrainModel="Square" ParallelStrainRateAtFmax="0" SerialStrainAtFmax="0.06" SerialStrainModel="Square" SerialStrainRateAtFmax="0" Strap="TwoPoint" TActivationA="8.00E-02" TActivationB="4.70E-04" TDeactivationA="9.00E-02" TDeactivationB="5.60E-04" Type="MinettiAlexanderComplete" VMaxFactor="8.4" Width="1" TendonLength="1.20031499999999999e-01" InitialFibreLength="4.24574847801085509e-01" StartActivation="1.00000000000000002e-03" Origin="Trunk -4.16834001843583157e-01 2.55620314956146621e-01 4.50154513745449514e-01" Insertion="LeftThighProx 1.05724488735043837e-01 -5.91447303872559074e-02 -6.28366252862703062e-02"/>

<MUSCLE ActivationK="0.17" ActivationKinetics="FALSE" ActivationRate="500" CylinderBodyID="LeftShankDist" FastTwitchProportion="0.5" FibreLength="0.173866" ForcePerUnitArea="300000" ID="LeftTA" InsertionBodyID="LeftTarsusProx" OriginBodyID="LeftShankProx" PCA="1.24682018571428577e-01" ParallelStrainAtFmax="0.6" ParallelStrainModel="Square" ParallelStrainRateAtFmax="0" SerialStrainAtFmax="0.06" SerialStrainModel="Square" SerialStrainRateAtFmax="0" Strap="CylinderWrap" TActivationA="8.00E-02" TActivationB="4.70E-04" TDeactivationA="9.00E-02" TDeactivationB="5.60E-04" Type="MinettiAlexanderComplete" VMaxFactor="8.4" Width="1" TendonLength="7.97088499999999978e-01" InitialFibreLength="1.41203324587307860e-01" StartActivation="1.00000000000000002e-03" Origin="LeftShankProx 1.19567981837555098e-01 -3.07765726403196951e-02 -1.07079917177139855e-01" Insertion="LeftTarsusProx 4.78630983995993742e-02 -3.25980020683866514e-02 -9.28839259146320567e-02" CylinderPosition="LeftShankDist -1.01786780229879026e-01 -2.37569602806655504e-02 -2.46437684940378710e-01" CylinderRadius="1.40000000000000013e-01" CylinderQuaternion="LeftShankDist 7.22430412936884037e-01 -6.90905346817980104e-01 2.72782001270269851e-02 -2.08166817117216790e-17"/>

<MUSCLE ActivationK="0.17" ActivationKinetics="FALSE" ActivationRate="500" CylinderBodyID="Trunk" FastTwitchProportion="0.5" FibreLength="0.25599" ForcePerUnitArea="300000" ID="LeftShoulderExt" InsertionBodyID="LeftArm" OriginBodyID="Trunk" PCA="1.59956502857142857e-01" ParallelStrainAtFmax="0.6" ParallelStrainModel="Square" ParallelStrainRateAtFmax="0" SerialStrainAtFmax="0.06" SerialStrainModel="Square" SerialStrainRateAtFmax="0" Strap="CylinderWrap" TActivationA="8.00E-02" TActivationB="4.70E-04" TDeactivationA="9.00E-02" TDeactivationB="5.60E-04" Type="MinettiAlexanderComplete" VMaxFactor="8.4" Width="1" TendonLength="1.61808499999999994e-01" InitialFibreLength="1.84377346284269883e-01" StartActivation="1.00000000000000000e+00" Origin="Trunk 1.71113399815641776e+00 9.14732149561457430e-02 -3.28395486254550395e-01" Insertion="LeftArm 8.94486987579363457e-02 1.12464457871497905e-02 5.16233761509621511e-02" CylinderPosition="Trunk 1.55215399815641852e+00 4.00052314956146959e-01 -3.59425486254549953e-01" CylinderRadius="7.00000000000000067e-02" CylinderQuaternion="Trunk 8.92288069175464216e-01 -4.51162591681393221e-01 -1.65625322475341091e-02 -4.51801004774727066e-18"/>

<MUSCLE ActivationK="0.17" ActivationKinetics="FALSE" ActivationRate="500" CylinderBodyID="Trunk" FastTwitchProportion="0.5" FibreLength="0.20425" ForcePerUnitArea="300000" ID="LeftShoulderFlex" InsertionBodyID="LeftArm" OriginBodyID="Trunk" PCA="1.33650804285714270e-01" ParallelStrainAtFmax="0.6" ParallelStrainModel="Square" ParallelStrainRateAtFmax="0" SerialStrainAtFmax="0.06" SerialStrainModel="Square" SerialStrainRateAtFmax="0" Strap="CylinderWrap" TActivationA="8.00E-02" TActivationB="4.70E-04" TDeactivationA="9.00E-02" TDeactivationB="5.60E-04" Type="MinettiAlexanderComplete" VMaxFactor="8.4" Width="1" TendonLength="5.44008500000000006e-01" InitialFibreLength="2.39012524203571275e-01" StartActivation="1.76987634212488532e-01" Origin="Trunk 1.11642399815641968e+00 6.95613314956146422e-01 1.18054513745448994e-01" Insertion="LeftArm 3.91869875793401760e-03 -5.08225542128512564e-02 5.64533761509628321e-02" CylinderPosition="Trunk 1.55215399815641852e+00 4.00052314956146959e-01 -3.59425486254549953e-01" CylinderRadius="8.00000000000000017e-02" CylinderQuaternion="Trunk 4.51466501090748262e-01 8.91687416105032105e-01 3.27345437238498252e-02 2.29695933774098759e-17"/>

<MUSCLE ActivationK="0.17" ActivationKinetics="FALSE" ActivationRate="500" Cylinder1BodyID="LeftArm" Cylinder2BodyID="LeftArm" FastTwitchProportion="0.5" FibreLength="0.432642" ForcePerUnitArea="300000" ID="LeftShoulderExtElbowFlex" InsertionBodyID="LeftForearm" OriginBodyID="Trunk" PCA="5.91529271428571438e-02" ParallelStrainAtFmax="0.6" ParallelStrainModel="Square" ParallelStrainRateAtFmax="0" SerialStrainAtFmax="0.06" SerialStrainModel="Square" SerialStrainRateAtFmax="0" Strap="TwoCylinderWrap" TActivationA="8.00E-02" TActivationB="4.70E-04" TDeactivationA="9.00E-02" TDeactivationB="5.60E-04" Type="MinettiAlexanderComplete" VMaxFactor="8.4" Width="1" TendonLength="1.67921500000000001e-01" InitialFibreLength="3.17081449630522316e-01" StartActivation="8.89506873201585835e-01" Origin="Trunk 1.63827399815642027e+00 4.77184149561457605e-02 -4.94255486254549514e-01" Insertion="LeftForearm 1.00922454004970241e-02 -2.30937761121780931e-02 3.66534954583477152e-02" Cylinder1Position="LeftArm 5.86786987579342861e-02 -1.33050554212852362e-01 1.22763376150963360e-01" Cylinder1Radius="7.00000000000000067e-02" Cylinder2Position="LeftArm -7.47313012420655898e-02 1.18476445787151274e-01 -1.24436623849038863e-01" Cylinder2Radius="5.00000000000000028e-02" CylinderQuaternion="LeftArm 8.92288069175463994e-01 -4.51162591681393721e-01 -1.65625322475347059e-02 1.66533453693773481e-16"/>

<MUSCLE ActivationK="0.17" ActivationKinetics="FALSE" ActivationRate="500" Cylinder1BodyID="LeftArm" Cylinder2BodyID="LeftArm" FastTwitchProportion="0.5" FibreLength="0.406186" ForcePerUnitArea="300000" ID="LeftShoulderFlexElbowExt" InsertionBodyID="LeftForearm" OriginBodyID="Trunk" PCA="5.25047657142857088e-02" ParallelStrainAtFmax="0.6" ParallelStrainModel="Square" ParallelStrainRateAtFmax="0" SerialStrainAtFmax="0.06" SerialStrainModel="Square" SerialStrainRateAtFmax="0" Strap="TwoCylinderWrap" TActivationA="8.00E-02" TActivationB="4.70E-04" TDeactivationA="9.00E-02" TDeactivationB="5.60E-04" Type="MinettiAlexanderComplete" VMaxFactor="8.4" Width="1" TendonLength="2.22519500000000009e-01" InitialFibreLength="4.93972609796333118e-01" StartActivation="1.00000000000000000e+00" Origin="Trunk 1.50939399815641973e+00 4.70962314956146266e-01 -1.53545486254550612e-01" Insertion="LeftForearm -7.32177545995051360e-02 2.19382238878226034e-02 -1.88865045416547681e-02" Cylinder1Position="LeftArm 5.86786987579342861e-02 -1.33050554212852362e-01 1.22763376150963360e-01" Cylinder1Radius="8.00000000000000017e-02" Cylinder2Position="LeftArm -7.47313012420655898e-02 1.18476445787151274e-01 -1.24436623849038863e-01" Cylinder2Radius="5.00000000000000028e-02" CylinderQuaternion="LeftArm 4.51466501090748096e-01 8.91687416105032327e-01 3.27345437238500403e-02 -6.66133814775093924e-16"/>

<MUSCLE ActivationK="0.17" ActivationKinetics="FALSE" ActivationRate="500" CylinderBodyID="LeftArm" FastTwitchProportion="0.5" FibreLength="0.18047" ForcePerUnitArea="300000" ID="LeftElbowFlex" InsertionBodyID="LeftForearm" OriginBodyID="LeftArm" PCA="5.67230914285714316e-02" ParallelStrainAtFmax="0.6" ParallelStrainModel="Square" ParallelStrainRateAtFmax="0" SerialStrainAtFmax="0.06" SerialStrainModel="Square" SerialStrainRateAtFmax="0" Strap="CylinderWrap" TActivationA="8.00E-02" TActivationB="4.70E-04" TDeactivationA="9.00E-02" TDeactivationB="5.60E-04" Type="MinettiAlexanderComplete" VMaxFactor="8.4" Width="1" TendonLength="1.47905499999999995e-01" InitialFibreLength="1.30781348007151910e-01" StartActivation="5.89549809871259822e-01" Origin="LeftArm 8.91986987579358598e-02 1.14734457871481302e-02 5.33433761509629067e-02" Insertion="LeftForearm -2.08977545995032918e-02 2.36152238878224036e-02 -5.65045416537290034e-05" CylinderPosition="LeftArm -7.47313012420655898e-02 1.18476445787151274e-01 -1.24436623849038863e-01" CylinderRadius="5.00000000000000028e-02" CylinderQuaternion="LeftArm 8.59793313048052621e-01 -5.03276273357582515e-01 8.64202031538769955e-02 -3.33066907387546962e-16"/>

<MUSCLE ActivationK="0.17" ActivationKinetics="FALSE" ActivationRate="500" CylinderBodyID="LeftArm" FastTwitchProportion="0.5" FibreLength="0.161304" ForcePerUnitArea="300000" ID="LeftElbowExt" InsertionBodyID="LeftForearm" OriginBodyID="LeftArm" PCA="9.51943185714285711e-02" ParallelStrainAtFmax="0.6" ParallelStrainModel="Square" ParallelStrainRateAtFmax="0" SerialStrainAtFmax="0.06" SerialStrainModel="Square" SerialStrainRateAtFmax="0" Strap="CylinderWrap" TActivationA="8.00E-02" TActivationB="4.70E-04" TDeactivationA="9.00E-02" TDeactivationB="5.60E-04" Type="MinettiAlexanderComplete" VMaxFactor="8.4" Width="1" TendonLength="1.77000999999999992e-01" InitialFibreLength="1.96914240538784424e-01" StartActivation="1.00000000000000002e-03" Origin="LeftArm 7.86869875793517158e-03 -5.48045542128515958e-02 6.50633761509637060e-02" Insertion="LeftForearm -8.31277545995022099e-02 1.72332238878232305e-02 -1.71965045416522036e-02" CylinderPosition="LeftArm -7.47313012420655898e-02 1.18476445787151274e-01 -1.24436623849038863e-01" CylinderRadius="5.00000000000000028e-02" CylinderQuaternion="LeftArm 5.10642202366640707e-01 8.47390937222037510e-01 -1.45509933255787066e-01 -2.77555756156289086e-16"/>

<MUSCLE ActivationK="0.17" ActivationKinetics="FALSE" ActivationRate="500" CylinderBodyID="LeftForearm" FastTwitchProportion="0.5" FibreLength="0.089134" ForcePerUnitArea="300000" ID="LeftWristFlex" InsertionBodyID="LeftHand" OriginBodyID="LeftForearm" PCA="5.10433299999999979e-02" ParallelStrainAtFmax="0.6" ParallelStrainModel="Square" ParallelStrainRateAtFmax="0" SerialStrainAtFmax="0.06" SerialStrainModel="Square" SerialStrainRateAtFmax="0" Strap="CylinderWrap" TActivationA="8.00E-02" TActivationB="4.70E-04" TDeactivationA="9.00E-02" TDeactivationB="5.60E-04" Type="MinettiAlexanderComplete" VMaxFactor="8.4" Width="1" TendonLength="1.80143500000000012e-01" InitialFibreLength="1.00556307522179977e-01" StartActivation="7.44460487605095200e-01" Origin="LeftForearm -5.86877545995048919e-02 -1.72767761121782985e-02 -1.93650454165395641e-03" Insertion="LeftHand -4.76424289761801234e-02 1.59206833171610454e-02 5.61378581924021434e-03" CylinderPosition="LeftForearm 9.33222454004995761e-02 -9.67776112176837316e-04 -2.48265045416523576e-02" CylinderRadius="5.00000000000000028e-02" CylinderQuaternion="LeftForearm 9.71210901036414498e-01 1.85338782978664629e-01 1.49662691516701363e-01 5.55111512312578270e-17"/>

<MUSCLE ActivationK="0.17" ActivationKinetics="FALSE" ActivationRate="500" CylinderBodyID="LeftForearm" FastTwitchProportion="0.5" FibreLength="0.09539" ForcePerUnitArea="300000" ID="LeftWristExt" InsertionBodyID="LeftHand" OriginBodyID="LeftForearm" PCA="7.15436014285714406e-02" ParallelStrainAtFmax="0.6" ParallelStrainModel="Square" ParallelStrainRateAtFmax="0" SerialStrainAtFmax="0.06" SerialStrainModel="Square" SerialStrainRateAtFmax="0" Strap="CylinderWrap" TActivationA="8.00E-02" TActivationB="4.70E-04" TDeactivationA="9.00E-02" TDeactivationB="5.60E-04" Type="MinettiAlexanderComplete" VMaxFactor="8.4" Width="1" TendonLength="1.11800499999999997e-01" InitialFibreLength="6.78931215314474423e-02" StartActivation="8.65731755929573521e-01" Origin="LeftForearm -5.97077545995027686e-02 3.66022238878226241e-02 2.80934954583467872e-02" Insertion="LeftHand -6.05824289761817472e-02 3.78296833171599817e-02 2.93137858192418568e-02" CylinderPosition="LeftForearm 9.33222454004995761e-02 -9.67776112176837316e-04 -2.48265045416523576e-02" CylinderRadius="5.00000000000000028e-02" CylinderQuaternion="LeftForearm 2.38221295664422017e-01 -7.55612741974454938e-01 -6.10163911140121473e-01 -1.38777878078144598e-17"/>

<MUSCLE ActivationK="0.17" ActivationKinetics="FALSE" ActivationRate="500" Cylinder1BodyID="LeftForearm" Cylinder2BodyID="LeftForearm" FastTwitchProportion="0.5" FibreLength="0.226944" ForcePerUnitArea="300000" ID="LeftElbowFlexWristFlex" InsertionBodyID="LeftHand" OriginBodyID="LeftArm" PCA="3.25774471428571452e-02" ParallelStrainAtFmax="0.6" ParallelStrainModel="Square" ParallelStrainRateAtFmax="0" SerialStrainAtFmax="0.06" SerialStrainModel="Square" SerialStrainRateAtFmax="0" Strap="TwoCylinderWrap" TActivationA="8.00E-02" TActivationB="4.70E-04" TDeactivationA="9.00E-02" TDeactivationB="5.60E-04" Type="MinettiAlexanderComplete" VMaxFactor="8.4" Width="1" TendonLength="6.93669999999999981e-02" InitialFibreLength="1.73017182049024193e-01" StartActivation="9.90530394358334010e-01" Origin="LeftArm -2.54813012420649285e-02 5.63094457871508511e-02 -8.84666238490385975e-02" Insertion="LeftHand -1.74224289761792661e-02 -3.59843166828396691e-02 6.59537858192416060e-02" Cylinder1Position="LeftForearm -8.09177545995035941e-02 7.66122388782205718e-03 5.65834954583468164e-02" Cylinder1Radius="5.00000000000000028e-02" Cylinder2Position="LeftForearm 9.33222454004995761e-02 -9.67776112176837316e-04 -2.48265045416523576e-02" Cylinder2Radius="5.00000000000000028e-02" CylinderQuaternion="LeftForearm 8.59793313048052510e-01 -5.03276273357582737e-01 8.64202031538773702e-02 2.22044604925031357e-16"/>

<MUSCLE ActivationK="0.17" ActivationKinetics="FALSE" ActivationRate="500" Cylinder1BodyID="LeftForearm" Cylinder2BodyID="LeftForearm" FastTwitchProportion="0.5" FibreLength="0.202574" ForcePerUnitArea="300000" ID="LeftElbowExtWristExt" InsertionBodyID="LeftHand" OriginBodyID="LeftArm" PCA="5.47448557142857159e-02" ParallelStrainAtFmax="0.6" ParallelStrainModel="Square" ParallelStrainRateAtFmax="0" SerialStrainAtFmax="0.06" SerialStrainModel="Square" SerialStrainRateAtFmax="0" Strap="TwoCylinderWrap" TActivationA="8.00E-02" TActivationB="4.70E-04" TDeactivationA="9.00E-02" TDeactivationB="5.60E-04" Type="MinettiAlexanderComplete" VMaxFactor="8.4" Width="1" TendonLength="1.83773500000000006e-01" InitialFibreLength="2.28082532798523002e-01" StartActivation="1.00000000000000002e-03" Origin="LeftArm -7.70813012420666910e-02 9.64804457871500099e-02 -6.81866238490392851e-02" Insertion="LeftHand -1.65424289761793922e-02 -8.64431668283965893e-03 7.25637858192412777e-02" Cylinder1Position="LeftForearm -8.09177545995035941e-02 7.66122388782205718e-03 5.65834954583468164e-02" Cylinder1Radius="5.00000000000000028e-02" Cylinder2Position="LeftForearm 9.33222454004995761e-02 -9.67776112176837316e-04 -2.48265045416523576e-02" Cylinder2Radius="5.00000000000000028e-02" CylinderQuaternion="LeftForearm 5.10642202366640818e-01 8.47390937222037732e-01 -1.45509933255786650e-01 -1.38777878078144598e-17"/>

<DRIVER ID="LeftADD1Driver" StackSize="2" TargetID="LeftADD1" Type="StackedBoxCar" CycleTimes="9.42120326516767359e-01 9.42120326516767359e-01" Delays="8.40522623737213204e-01 8.80847559298919558e-01" Widths="4.84201877962639027e-01 1.91899865286366073e-01" Heights="6.13530275485731247e-01 5.05532969763115014e-01"/>

<DRIVER ID="LeftADD2Driver" StackSize="2" TargetID="LeftADD2" Type="StackedBoxCar" CycleTimes="9.42120326516767359e-01 9.42120326516767359e-01" Delays="8.63391487284599579e-01 9.03144113763252321e-01" Widths="3.02255637771697783e-01 2.22346097812490984e-01" Heights="7.70893807332595715e-01 7.80796519301500291e-01"/>

<DRIVER ID="LeftAMBDriver" StackSize="2" TargetID="LeftAMB" Type="StackedBoxCar" CycleTimes="9.42120326516767359e-01 9.42120326516767359e-01" Delays="1.88416847890188616e-01 6.09092862828769954e-01" Widths="4.24640768536307778e-01 2.71915109622714798e-02" Heights="1.61652210247938688e-01 7.31232620280698797e-01"/>

<DRIVER ID="LeftCFBDriver" StackSize="2" TargetID="LeftCFB" Type="StackedBoxCar" CycleTimes="9.42120326516767359e-01 9.42120326516767359e-01" Delays="6.14405173363727020e-01 8.12123937931960360e-01" Widths="6.65672388347585464e-01 3.71280662428289387e-01" Heights="6.86730231626217935e-01 8.37932102152497249e-01"/>

<DRIVER ID="LeftCFLDriver" StackSize="2" TargetID="LeftCFL" Type="StackedBoxCar" CycleTimes="9.42120326516767359e-01 9.42120326516767359e-01" Delays="7.69904209005403795e-01 8.56901790680787645e-01" Widths="6.01169248169133863e-01 3.55737557020847028e-01" Heights="6.43176145876505845e-01 7.69002076029155379e-01"/>

<DRIVER ID="LeftEDLDriver" StackSize="2" TargetID="LeftEDL" Type="StackedBoxCar" CycleTimes="9.42120326516767359e-01 9.42120326516767359e-01" Delays="3.58461677897104591e-01 2.54033926632221463e-01" Widths="2.94581792212812388e-01 5.49669786276524297e-01" Heights="4.07758553152280157e-01 8.85064517940524986e-01"/>

<DRIVER ID="LeftFBDriver" StackSize="2" TargetID="LeftFB" Type="StackedBoxCar" CycleTimes="9.42120326516767359e-01 9.42120326516767359e-01" Delays="3.73978410743500023e-01 6.70163284891121647e-01" Widths="5.61418822886436630e-01 8.95106631285043308e-01" Heights="9.97223973762103366e-01 4.92041309925578263e-03"/>

<DRIVER ID="LeftFDLDriver" StackSize="2" TargetID="LeftFDL" Type="StackedBoxCar" CycleTimes="9.42120326516767359e-01 9.42120326516767359e-01" Delays="9.21560612779572352e-01 3.51932377386303785e-01" Widths="4.88079877322036448e-01 4.60466999699607527e-01" Heights="9.90438305754213655e-01 4.43942231553875674e-02"/>

<DRIVER ID="LeftFLDriver" StackSize="2" TargetID="LeftFL" Type="StackedBoxCar" CycleTimes="9.42120326516767359e-01 9.42120326516767359e-01" Delays="4.70691538079170191e-01 8.16210783349377245e-01" Widths="2.14922836381472027e-02 4.60559971400813173e-01" Heights="2.15880545719799283e-01 9.72572384126826339e-01"/>

<DRIVER ID="LeftFMTEDriver" StackSize="2" TargetID="LeftFMTE" Type="StackedBoxCar" CycleTimes="9.42120326516767359e-01 9.42120326516767359e-01" Delays="2.87713397224389655e-01 9.11265194503247056e-01" Widths="5.37492544446464549e-02 3.71437179539672646e-01" Heights="1.16323648314809770e-02 6.10844120681085179e-01"/>

<DRIVER ID="LeftFMTIDriver" StackSize="2" TargetID="LeftFMTI" Type="StackedBoxCar" CycleTimes="9.42120326516767359e-01 9.42120326516767359e-01" Delays="5.97259605552003969e-01 7.63695258507535168e-01" Widths="1.01682173785937496e-01 9.89165460559887633e-01" Heights="9.68244572655253988e-01 1.84423050561111523e-01"/>

<DRIVER ID="LeftFTEDriver" StackSize="2" TargetID="LeftFTE" Type="StackedBoxCar" CycleTimes="9.42120326516767359e-01 9.42120326516767359e-01" Delays="7.01777614089458268e-01 7.49140497452186027e-01" Widths="4.80426448322183730e-01 4.16974069275369952e-01" Heights="5.57979900231685311e-01 5.67715085808521924e-01"/>

<DRIVER ID="LeftFTI1Driver" StackSize="2" TargetID="LeftFTI1" Type="StackedBoxCar" CycleTimes="9.42120326516767359e-01 9.42120326516767359e-01" Delays="8.04767549954521155e-01 9.21728027959840213e-01" Widths="4.23772057746805486e-01 1.42309434109064409e-01" Heights="8.10036398869933283e-01 3.85619417269403297e-01"/>

<DRIVER ID="LeftFTI3Driver" StackSize="2" TargetID="LeftFTI3" Type="StackedBoxCar" CycleTimes="9.42120326516767359e-01 9.42120326516767359e-01" Delays="7.54469582936355243e-01 7.21736888753912509e-01" Widths="1.62600426676919180e-01 4.09901453516008374e-01" Heights="8.16883173348496694e-01 9.13589585963482276e-01"/>

<DRIVER ID="LeftGLDriver" StackSize="2" TargetID="LeftGL" Type="StackedBoxCar" CycleTimes="9.42120326516767359e-01 9.42120326516767359e-01" Delays="9.43069941384469257e-02 3.33359515720317245e-01" Widths="3.30402017386621616e-01 9.28036025063315728e-01" Heights="5.14773428393818094e-02 9.39252074121488700e-01"/>

<DRIVER ID="LeftGMDriver" StackSize="2" TargetID="LeftGM" Type="StackedBoxCar" CycleTimes="9.42120326516767359e-01 9.42120326516767359e-01" Delays="8.83876570870428813e-01 8.68797176422004935e-01" Widths="4.81200674602117573e-01 1.38013302237281088e-01" Heights="9.55671192964270944e-01 8.08214951165089568e-01"/>

<DRIVER ID="LeftIFEDriver" StackSize="2" TargetID="LeftIFE" Type="StackedBoxCar" CycleTimes="9.42120326516767359e-01 9.42120326516767359e-01" Delays="1.22878059124979497e-01 1.58319286045672469e-01" Widths="5.57491252297899309e-01 3.40334766022138968e-01" Heights="5.77393066069744054e-01 2.80436818400409127e-01"/>

<DRIVER ID="LeftILFBDriver" StackSize="2" TargetID="LeftILFB" Type="StackedBoxCar" CycleTimes="9.42120326516767359e-01 9.42120326516767359e-01" Delays="3.31114684736436682e-01 6.53118102378067777e-01" Widths="8.59678232978979384e-01 3.10221759747197956e-01" Heights="3.82648235674032000e-01 7.57552802960538729e-01"/>

<DRIVER ID="LeftISTRDriver" StackSize="2" TargetID="LeftISTR" Type="StackedBoxCar" CycleTimes="9.42120326516767359e-01 9.42120326516767359e-01" Delays="8.88786293056842758e-01 7.46392129180543096e-01" Widths="3.13583580501549330e-01 5.63553005566281517e-01" Heights="8.10782238189094784e-01 8.63220099749262615e-01"/>

<DRIVER ID="LeftIT1Driver" StackSize="2" TargetID="LeftIT1" Type="StackedBoxCar" CycleTimes="9.42120326516767359e-01 9.42120326516767359e-01" Delays="4.30324428334365239e-01 8.44016250377110089e-02" Widths="1.45294591524856853e-01 4.37405768045901089e-01" Heights="9.04675595919844922e-01 2.51139417629331951e-01"/>

<DRIVER ID="LeftIT2Driver" StackSize="2" TargetID="LeftIT2" Type="StackedBoxCar" CycleTimes="9.42120326516767359e-01 9.42120326516767359e-01" Delays="1.59994182628146270e-01 3.70428227725968839e-01" Widths="2.42285252180540117e-01 4.21663387128365375e-01" Heights="2.88622707714388638e-01 7.05794578599830524e-01"/>

<DRIVER ID="LeftIT3Driver" StackSize="2" TargetID="LeftIT3" Type="StackedBoxCar" CycleTimes="9.42120326516767359e-01 9.42120326516767359e-01" Delays="9.09953878260855165e-01 8.25409723975898624e-01" Widths="1.58489752854422850e-01 5.11837262651634650e-01" Heights="7.29403295547030428e-01 7.88685974127357081e-01"/>

<DRIVER ID="LeftITCDriver" StackSize="2" TargetID="LeftITC" Type="StackedBoxCar" CycleTimes="9.42120326516767359e-01 9.42120326516767359e-01" Delays="4.08349507583855797e-01 3.71826128557652957e-01" Widths="1.23501920539428933e-01 3.92187335620235722e-01" Heights="9.31686475867129049e-01 7.08551273404372517e-01"/>

<DRIVER ID="LeftPIFE1Driver" StackSize="2" TargetID="LeftPIFE1" Type="StackedBoxCar" CycleTimes="9.42120326516767359e-01 9.42120326516767359e-01" Delays="6.57963619422373691e-01 2.04550377232876612e-01" Widths="4.72732097178810873e-01 4.97638119453225447e-01" Heights="6.42087167911467471e-01 8.08039020874595670e-01"/>

<DRIVER ID="LeftPIFE2Driver" StackSize="2" TargetID="LeftPIFE2" Type="StackedBoxCar" CycleTimes="9.42120326516767359e-01 9.42120326516767359e-01" Delays="3.23398733751314560e-01 8.90648121915420310e-01" Widths="8.13276084755193973e-01 1.97257218099976678e-01" Heights="9.77791365939977619e-01 3.82931911325112506e-01"/>

<DRIVER ID="LeftPIFE3Driver" StackSize="2" TargetID="LeftPIFE3" Type="StackedBoxCar" CycleTimes="9.42120326516767359e-01 9.42120326516767359e-01" Delays="7.42133884747974926e-01 3.18363054926191935e-01" Widths="6.74897854209376008e-02 2.89350617459722070e-01" Heights="9.64773575141077755e-01 9.48279417940566471e-01"/>

<DRIVER ID="LeftPIFI1Driver" StackSize="2" TargetID="LeftPIFI1" Type="StackedBoxCar" CycleTimes="9.42120326516767359e-01 9.42120326516767359e-01" Delays="2.38696783523432265e-01 3.61202828353088590e-01" Widths="7.23244539192746116e-01 5.91728879879418135e-01" Heights="2.63976993048300024e-01 6.40700728382564089e-01"/>

<DRIVER ID="LeftPIFI2Driver" StackSize="2" TargetID="LeftPIFI2" Type="StackedBoxCar" CycleTimes="9.42120326516767359e-01 9.42120326516767359e-01" Delays="3.33469639093062820e-01 2.77625548871206940e-01" Widths="5.41846563129507519e-01 6.50689664471913232e-01" Heights="6.51957819825976448e-01 4.02092762560100458e-01"/>

<DRIVER ID="LeftTADriver" StackSize="2" TargetID="LeftTA" Type="StackedBoxCar" CycleTimes="9.42120326516767359e-01 9.42120326516767359e-01" Delays="7.25240267204318223e-01 2.41327068317978233e-01" Widths="1.95579583742530289e-01 6.21746712889289732e-01" Heights="6.41834665003211291e-01 6.36804577876570743e-01"/>

<DRIVER ID="LeftShoulderExtDriver" StackSize="2" TargetID="LeftShoulderExt" Type="StackedBoxCar" CycleTimes="9.42120326516767359e-01 9.42120326516767359e-01" Delays="3.63982084660326777e-01 6.39009434097477236e-01" Widths="8.30789118551078842e-01 7.62919378706309992e-01" Heights="2.62917172538480903e-01 9.34182836340916367e-01"/>

<DRIVER ID="LeftShoulderFlexDriver" StackSize="2" TargetID="LeftShoulderFlex" Type="StackedBoxCar" CycleTimes="9.42120326516767359e-01 9.42120326516767359e-01" Delays="5.87998706323731746e-01 8.45111862034199079e-01" Widths="2.42087898664353374e-01 7.24265049159059426e-01" Heights="5.42944264139144872e-01 2.28567517034918344e-01"/>

<DRIVER ID="LeftShoulderExtElbowFlexDriver" StackSize="2" TargetID="LeftShoulderExtElbowFlex" Type="StackedBoxCar" CycleTimes="9.42120326516767359e-01 9.42120326516767359e-01" Delays="4.42801184920564750e-01 5.54829944123841901e-01" Widths="3.29348365729159431e-01 8.43984580773962212e-01" Heights="2.35191508651783412e-02 8.89506873201585835e-01"/>

<DRIVER ID="LeftShoulderFlexElbowExtDriver" StackSize="2" TargetID="LeftShoulderFlexElbowExt" Type="StackedBoxCar" CycleTimes="9.42120326516767359e-01 9.42120326516767359e-01" Delays="6.48241518867934907e-01 8.09808020440425547e-01" Widths="7.88711575327084469e-01 7.42617756048253530e-01" Heights="9.09931808362428485e-01 5.02872664787906487e-01"/>

<DRIVER ID="LeftElbowFlexDriver" StackSize="2" TargetID="LeftElbowFlex" Type="StackedBoxCar" CycleTimes="9.42120326516767359e-01 9.42120326516767359e-01" Delays="8.65600205979064508e-01 1.47569255844595487e-01" Widths="9.12984192010275031e-01 9.79428133526055400e-01" Heights="1.17060080219508228e-01 4.72489729651751567e-01"/>

<DRIVER ID="LeftElbowExtDriver" StackSize="2" TargetID="LeftElbowExt" Type="StackedBoxCar" CycleTimes="9.42120326516767359e-01 9.42120326516767359e-01" Delays="5.78338868518535679e-02 1.01004552579413875e-01" Widths="2.56433034453825870e-01 3.97899448202324701e-01" Heights="9.16144049275401828e-01 8.90692212262397365e-01"/>

<DRIVER ID="LeftWristFlexDriver" StackSize="2" TargetID="LeftWristFlex" Type="StackedBoxCar" CycleTimes="9.42120326516767359e-01 9.42120326516767359e-01" Delays="5.94107358814391473e-01 5.52096705009509692e-01" Widths="8.20041001577340278e-01 5.00416200852964232e-01" Heights="7.44460487605095200e-01 2.04290834182926345e-01"/>

<DRIVER ID="LeftWristExtDriver" StackSize="2" TargetID="LeftWristExt" Type="StackedBoxCar" CycleTimes="9.42120326516767359e-01 9.42120326516767359e-01" Delays="8.35008543870582876e-01 5.59746015549686948e-01" Widths="1.55432081704434399e-01 5.86224766382612228e-01" Heights="3.10786112310279528e-04 8.65731755929573521e-01"/>

<DRIVER ID="LeftElbowFlexWristFlexDriver" StackSize="2" TargetID="LeftElbowFlexWristFlex" Type="StackedBoxCar" CycleTimes="9.42120326516767359e-01 9.42120326516767359e-01" Delays="7.79864197324580899e-01 7.63895814031079978e-01" Widths="5.10937006132163196e-01 6.92707137991422695e-01" Heights="7.01459792224050527e-01 2.89070602134283483e-01"/>

<DRIVER ID="LeftElbowExtWristExtDriver" StackSize="2" TargetID="LeftElbowExtWristExt" Type="StackedBoxCar" CycleTimes="9.42120326516767359e-01 9.42120326516767359e-01" Delays="1.47269955888782778e-01 2.53656999314169684e-01" Widths="1.13423877377061583e-01 4.74250201994952658e-01" Heights="7.02401978157571993e-01 5.29133186807217326e-01"/>

<DRIVER ID="RightADD1Driver" StackSize="2" TargetID="RightADD1" Type="StackedBoxCar" CycleTimes="9.42120326516767359e-01 9.42120326516767359e-01" Delays="3.40522623737213204e-01 3.80847559298919558e-01" Widths="4.84201877962639027e-01 1.91899865286366073e-01" Heights="6.13530275485731247e-01 5.05532969763115014e-01"/>

<DRIVER ID="RightADD2Driver" StackSize="2" TargetID="RightADD2" Type="StackedBoxCar" CycleTimes="9.42120326516767359e-01 9.42120326516767359e-01" Delays="3.63391487284599579e-01 4.03144113763252321e-01" Widths="3.02255637771697783e-01 2.22346097812490984e-01" Heights="7.70893807332595715e-01 7.80796519301500291e-01"/>

<DRIVER ID="RightAMBDriver" StackSize="2" TargetID="RightAMB" Type="StackedBoxCar" CycleTimes="9.42120326516767359e-01 9.42120326516767359e-01" Delays="6.88416847890188643e-01 1.09092862828769954e-01" Widths="4.24640768536307778e-01 2.71915109622714798e-02" Heights="1.61652210247938688e-01 7.31232620280698797e-01"/>

<DRIVER ID="RightCFBDriver" StackSize="2" TargetID="RightCFB" Type="StackedBoxCar" CycleTimes="9.42120326516767359e-01 9.42120326516767359e-01" Delays="1.14405173363727020e-01 3.12123937931960360e-01" Widths="6.65672388347585464e-01 3.71280662428289387e-01" Heights="6.86730231626217935e-01 8.37932102152497249e-01"/>

<DRIVER ID="RightCFLDriver" StackSize="2" TargetID="RightCFL" Type="StackedBoxCar" CycleTimes="9.42120326516767359e-01 9.42120326516767359e-01" Delays="2.69904209005403795e-01 3.56901790680787645e-01" Widths="6.01169248169133863e-01 3.55737557020847028e-01" Heights="6.43176145876505845e-01 7.69002076029155379e-01"/>

<DRIVER ID="RightEDLDriver" StackSize="2" TargetID="RightEDL" Type="StackedBoxCar" CycleTimes="9.42120326516767359e-01 9.42120326516767359e-01" Delays="8.58461677897104591e-01 7.54033926632221463e-01" Widths="2.94581792212812388e-01 5.49669786276524297e-01" Heights="4.07758553152280157e-01 8.85064517940524986e-01"/>

<DRIVER ID="RightFBDriver" StackSize="2" TargetID="RightFB" Type="StackedBoxCar" CycleTimes="9.42120326516767359e-01 9.42120326516767359e-01" Delays="8.73978410743500023e-01 1.70163284891121647e-01" Widths="5.61418822886436630e-01 8.95106631285043308e-01" Heights="9.97223973762103366e-01 4.92041309925578263e-03"/>

<DRIVER ID="RightFDLDriver" StackSize="2" TargetID="RightFDL" Type="StackedBoxCar" CycleTimes="9.42120326516767359e-01 9.42120326516767359e-01" Delays="4.21560612779572352e-01 8.51932377386303785e-01" Widths="4.88079877322036448e-01 4.60466999699607527e-01" Heights="9.90438305754213655e-01 4.43942231553875674e-02"/>

<DRIVER ID="RightFLDriver" StackSize="2" TargetID="RightFL" Type="StackedBoxCar" CycleTimes="9.42120326516767359e-01 9.42120326516767359e-01" Delays="9.70691538079170191e-01 3.16210783349377245e-01" Widths="2.14922836381472027e-02 4.60559971400813173e-01" Heights="2.15880545719799283e-01 9.72572384126826339e-01"/>

<DRIVER ID="RightFMTEDriver" StackSize="2" TargetID="RightFMTE" Type="StackedBoxCar" CycleTimes="9.42120326516767359e-01 9.42120326516767359e-01" Delays="7.87713397224389711e-01 4.11265194503247056e-01" Widths="5.37492544446464549e-02 3.71437179539672646e-01" Heights="1.16323648314809770e-02 6.10844120681085179e-01"/>

<DRIVER ID="RightFMTIDriver" StackSize="2" TargetID="RightFMTI" Type="StackedBoxCar" CycleTimes="9.42120326516767359e-01 9.42120326516767359e-01" Delays="9.72596055520039693e-02 2.63695258507535168e-01" Widths="1.01682173785937496e-01 9.89165460559887633e-01" Heights="9.68244572655253988e-01 1.84423050561111523e-01"/>

<DRIVER ID="RightFTEDriver" StackSize="2" TargetID="RightFTE" Type="StackedBoxCar" CycleTimes="9.42120326516767359e-01 9.42120326516767359e-01" Delays="2.01777614089458268e-01 2.49140497452186027e-01" Widths="4.80426448322183730e-01 4.16974069275369952e-01" Heights="5.57979900231685311e-01 5.67715085808521924e-01"/>

<DRIVER ID="RightFTI1Driver" StackSize="2" TargetID="RightFTI1" Type="StackedBoxCar" CycleTimes="9.42120326516767359e-01 9.42120326516767359e-01" Delays="3.04767549954521155e-01 4.21728027959840213e-01" Widths="4.23772057746805486e-01 1.42309434109064409e-01" Heights="8.10036398869933283e-01 3.85619417269403297e-01"/>

<DRIVER ID="RightFTI3Driver" StackSize="2" TargetID="RightFTI3" Type="StackedBoxCar" CycleTimes="9.42120326516767359e-01 9.42120326516767359e-01" Delays="2.54469582936355243e-01 2.21736888753912509e-01" Widths="1.62600426676919180e-01 4.09901453516008374e-01" Heights="8.16883173348496694e-01 9.13589585963482276e-01"/>

<DRIVER ID="RightGLDriver" StackSize="2" TargetID="RightGL" Type="StackedBoxCar" CycleTimes="9.42120326516767359e-01 9.42120326516767359e-01" Delays="5.94306994138446898e-01 8.33359515720317301e-01" Widths="3.30402017386621616e-01 9.28036025063315728e-01" Heights="5.14773428393818094e-02 9.39252074121488700e-01"/>

<DRIVER ID="RightGMDriver" StackSize="2" TargetID="RightGM" Type="StackedBoxCar" CycleTimes="9.42120326516767359e-01 9.42120326516767359e-01" Delays="3.83876570870428813e-01 3.68797176422004935e-01" Widths="4.81200674602117573e-01 1.38013302237281088e-01" Heights="9.55671192964270944e-01 8.08214951165089568e-01"/>

<DRIVER ID="RightIFEDriver" StackSize="2" TargetID="RightIFE" Type="StackedBoxCar" CycleTimes="9.42120326516767359e-01 9.42120326516767359e-01" Delays="6.22878059124979511e-01 6.58319286045672469e-01" Widths="5.57491252297899309e-01 3.40334766022138968e-01" Heights="5.77393066069744054e-01 2.80436818400409127e-01"/>

<DRIVER ID="RightILFBDriver" StackSize="2" TargetID="RightILFB" Type="StackedBoxCar" CycleTimes="9.42120326516767359e-01 9.42120326516767359e-01" Delays="8.31114684736436682e-01 1.53118102378067777e-01" Widths="8.59678232978979384e-01 3.10221759747197956e-01" Heights="3.82648235674032000e-01 7.57552802960538729e-01"/>

<DRIVER ID="RightISTRDriver" StackSize="2" TargetID="RightISTR" Type="StackedBoxCar" CycleTimes="9.42120326516767359e-01 9.42120326516767359e-01" Delays="3.88786293056842758e-01 2.46392129180543096e-01" Widths="3.13583580501549330e-01 5.63553005566281517e-01" Heights="8.10782238189094784e-01 8.63220099749262615e-01"/>

<DRIVER ID="RightIT1Driver" StackSize="2" TargetID="RightIT1" Type="StackedBoxCar" CycleTimes="9.42120326516767359e-01 9.42120326516767359e-01" Delays="9.30324428334365239e-01 5.84401625037710981e-01" Widths="1.45294591524856853e-01 4.37405768045901089e-01" Heights="9.04675595919844922e-01 2.51139417629331951e-01"/>

<DRIVER ID="RightIT2Driver" StackSize="2" TargetID="RightIT2" Type="StackedBoxCar" CycleTimes="9.42120326516767359e-01 9.42120326516767359e-01" Delays="6.59994182628146242e-01 8.70428227725968839e-01" Widths="2.42285252180540117e-01 4.21663387128365375e-01" Heights="2.88622707714388638e-01 7.05794578599830524e-01"/>

<DRIVER ID="RightIT3Driver" StackSize="2" TargetID="RightIT3" Type="StackedBoxCar" CycleTimes="9.42120326516767359e-01 9.42120326516767359e-01" Delays="4.09953878260855165e-01 3.25409723975898624e-01" Widths="1.58489752854422850e-01 5.11837262651634650e-01" Heights="7.29403295547030428e-01 7.88685974127357081e-01"/>

<DRIVER ID="RightITCDriver" StackSize="2" TargetID="RightITC" Type="StackedBoxCar" CycleTimes="9.42120326516767359e-01 9.42120326516767359e-01" Delays="9.08349507583855797e-01 8.71826128557652957e-01" Widths="1.23501920539428933e-01 3.92187335620235722e-01" Heights="9.31686475867129049e-01 7.08551273404372517e-01"/>

<DRIVER ID="RightPIFE1Driver" StackSize="2" TargetID="RightPIFE1" Type="StackedBoxCar" CycleTimes="9.42120326516767359e-01 9.42120326516767359e-01" Delays="1.57963619422373691e-01 7.04550377232876612e-01" Widths="4.72732097178810873e-01 4.97638119453225447e-01" Heights="6.42087167911467471e-01 8.08039020874595670e-01"/>

<DRIVER ID="RightPIFE2Driver" StackSize="2" TargetID="RightPIFE2" Type="StackedBoxCar" CycleTimes="9.42120326516767359e-01 9.42120326516767359e-01" Delays="8.23398733751314560e-01 3.90648121915420310e-01" Widths="8.13276084755193973e-01 1.97257218099976678e-01" Heights="9.77791365939977619e-01 3.82931911325112506e-01"/>

<DRIVER ID="RightPIFE3Driver" StackSize="2" TargetID="RightPIFE3" Type="StackedBoxCar" CycleTimes="9.42120326516767359e-01 9.42120326516767359e-01" Delays="2.42133884747974926e-01 8.18363054926191991e-01" Widths="6.74897854209376008e-02 2.89350617459722070e-01" Heights="9.64773575141077755e-01 9.48279417940566471e-01"/>

<DRIVER ID="RightPIFI1Driver" StackSize="2" TargetID="RightPIFI1" Type="StackedBoxCar" CycleTimes="9.42120326516767359e-01 9.42120326516767359e-01" Delays="7.38696783523432265e-01 8.61202828353088590e-01" Widths="7.23244539192746116e-01 5.91728879879418135e-01" Heights="2.63976993048300024e-01 6.40700728382564089e-01"/>

<DRIVER ID="RightPIFI2Driver" StackSize="2" TargetID="RightPIFI2" Type="StackedBoxCar" CycleTimes="9.42120326516767359e-01 9.42120326516767359e-01" Delays="8.33469639093062820e-01 7.77625548871206940e-01" Widths="5.41846563129507519e-01 6.50689664471913232e-01" Heights="6.51957819825976448e-01 4.02092762560100458e-01"/>

<DRIVER ID="RightTADriver" StackSize="2" TargetID="RightTA" Type="StackedBoxCar" CycleTimes="9.42120326516767359e-01 9.42120326516767359e-01" Delays="2.25240267204318223e-01 7.41327068317978233e-01" Widths="1.95579583742530289e-01 6.21746712889289732e-01" Heights="6.41834665003211291e-01 6.36804577876570743e-01"/>

<DRIVER ID="RightShoulderExtDriver" StackSize="2" TargetID="RightShoulderExt" Type="StackedBoxCar" CycleTimes="9.42120326516767359e-01 9.42120326516767359e-01" Delays="8.63982084660326777e-01 1.39009434097477236e-01" Widths="8.30789118551078842e-01 7.62919378706309992e-01" Heights="2.62917172538480903e-01 9.34182836340916367e-01"/>

<DRIVER ID="RightShoulderFlexDriver" StackSize="2" TargetID="RightShoulderFlex" Type="StackedBoxCar" CycleTimes="9.42120326516767359e-01 9.42120326516767359e-01" Delays="8.79987063237317457e-02 3.45111862034199079e-01" Widths="2.42087898664353374e-01 7.24265049159059426e-01" Heights="5.42944264139144872e-01 2.28567517034918344e-01"/>

<DRIVER ID="RightShoulderExtElbowFlexDriver" StackSize="2" TargetID="RightShoulderExtElbowFlex" Type="StackedBoxCar" CycleTimes="9.42120326516767359e-01 9.42120326516767359e-01" Delays="9.42801184920564750e-01 5.48299441238419005e-02" Widths="3.29348365729159431e-01 8.43984580773962212e-01" Heights="2.35191508651783412e-02 8.89506873201585835e-01"/>

<DRIVER ID="RightShoulderFlexElbowExtDriver" StackSize="2" TargetID="RightShoulderFlexElbowExt" Type="StackedBoxCar" CycleTimes="9.42120326516767359e-01 9.42120326516767359e-01" Delays="1.48241518867934907e-01 3.09808020440425547e-01" Widths="7.88711575327084469e-01 7.42617756048253530e-01" Heights="9.09931808362428485e-01 5.02872664787906487e-01"/>

<DRIVER ID="RightElbowFlexDriver" StackSize="2" TargetID="RightElbowFlex" Type="StackedBoxCar" CycleTimes="9.42120326516767359e-01 9.42120326516767359e-01" Delays="3.65600205979064508e-01 6.47569255844595459e-01" Widths="9.12984192010275031e-01 9.79428133526055400e-01" Heights="1.17060080219508228e-01 4.72489729651751567e-01"/>

<DRIVER ID="RightElbowExtDriver" StackSize="2" TargetID="RightElbowExt" Type="StackedBoxCar" CycleTimes="9.42120326516767359e-01 9.42120326516767359e-01" Delays="5.57833886851853533e-01 6.01004552579413875e-01" Widths="2.56433034453825870e-01 3.97899448202324701e-01" Heights="9.16144049275401828e-01 8.90692212262397365e-01"/>

<DRIVER ID="RightWristFlexDriver" StackSize="2" TargetID="RightWristFlex" Type="StackedBoxCar" CycleTimes="9.42120326516767359e-01 9.42120326516767359e-01" Delays="9.41073588143914730e-02 5.20967050095096917e-02" Widths="8.20041001577340278e-01 5.00416200852964232e-01" Heights="7.44460487605095200e-01 2.04290834182926345e-01"/>

<DRIVER ID="RightWristExtDriver" StackSize="2" TargetID="RightWristExt" Type="StackedBoxCar" CycleTimes="9.42120326516767359e-01 9.42120326516767359e-01" Delays="3.35008543870582876e-01 5.97460155496869483e-02" Widths="1.55432081704434399e-01 5.86224766382612228e-01" Heights="3.10786112310279528e-04 8.65731755929573521e-01"/>

<DRIVER ID="RightElbowFlexWristFlexDriver" StackSize="2" TargetID="RightElbowFlexWristFlex" Type="StackedBoxCar" CycleTimes="9.42120326516767359e-01 9.42120326516767359e-01" Delays="2.79864197324580899e-01 2.63895814031079978e-01" Widths="5.10937006132163196e-01 6.92707137991422695e-01" Heights="7.01459792224050527e-01 2.89070602134283483e-01"/>

<DRIVER ID="RightElbowExtWristExtDriver" StackSize="2" TargetID="RightElbowExtWristExt" Type="StackedBoxCar" CycleTimes="9.42120326516767359e-01 9.42120326516767359e-01" Delays="6.47269955888782778e-01 7.53656999314169740e-01" Widths="1.13423877377061583e-01 4.74250201994952658e-01" Heights="7.02401978157571993e-01 5.29133186807217326e-01"/>

<JOINT Body1ID="Trunk" Body2ID="World" FloatingHingeAxis="0 1 0" ID="TrunkFloatingHinge" ParamHiStop="1000" ParamLoStop="-1000" StartAngleReference="0" Type="FloatingHinge"/>

</GAITSYMODE>
